# Supplementary material for: Microbiota members from body sites of dairy cows are largely shared within individual hosts throughout lactation but sharing is limited in the herd
Source: Anim Microbiome. 2023 Jun 12;5:32. doi: 10.1186/s42523-023-00252-w (PMC10262541; doi:10.1186/s42523-023-00252-w)
Supplement: Supplementary file 4 — Additional file 4. List of ASVs with abundances changing over time in oral, nasal, vaginal and milk microbiota, and list of ASVs with abundance changing with SM score category in milk microbiota as determined by a DESeq2 analysis. Effects are reported as log2 fold changeand adjusted P values. [file 42523_2023_252_MOESM4_ESM.xlsx]

## Sheet: Time
Additional file 4. List of ASVs with abundances changing over time in oral, nasal, vaginal and milk microbiota, and list of ASVs with abundance changing with SM score category in milk microbiota (adjusted P-values < 0.05)
as determined by a DESeq2 analysis (Wald test, negative binomial model).
Effects are reported as log2 fold change (a positive value indicates an increase over time, or an increase between the two SM score category) and adjusted P-values.
Oral microbiota
	log fold change				p-value(adjusted)
ASV	-1W vs 1M	1M vs 3M	3M vs 7M		-1W vs 1M	1M vs 3M	3M vs 7M	Kingdom	Phylum	Class	Order	Family	Genus	Species
ASV_735	27				1.0e-14			Bacteria	Actinobacteria	Actinobacteria	Bifidobacteriales	Bifidobacteriaceae	Bifidobacterium	Multi-affiliation
ASV_29	26		-40		3.9e-24		5.5e-67	Bacteria	Actinobacteria	Actinobacteria	Bifidobacteriales	Bifidobacteriaceae	Bifidobacterium	Multi-affiliation
ASV_28	27				1.7e-23			Bacteria	Actinobacteria	Actinobacteria	Corynebacteriales	Corynebacteriaceae	Corynebacterium 1	Multi-affiliation
ASV_1099	7.8	-7.9			0.014	0.0066		Bacteria	Actinobacteria	Actinobacteria	Corynebacteriales	Corynebacteriaceae	Corynebacterium 1	Corynebacterium variabile
ASV_35	27		-32		2.2e-10		1.3e-16	Bacteria	Actinobacteria	Actinobacteria	Corynebacteriales	Corynebacteriaceae	Corynebacterium 1	Corynebacterium camporealensis
ASV_131		-6.5	5			0.0012	0.028	Bacteria	Actinobacteria	Actinobacteria	Corynebacteriales	Corynebacteriaceae	Corynebacterium 1	Multi-affiliation
ASV_135		-24				8.3e-9		Bacteria	Actinobacteria	Actinobacteria	Micrococcales	Brevibacteriaceae	Brevibacterium	Multi-affiliation
ASV_98			-24				4.5e-16	Bacteria	Actinobacteria	Actinobacteria	Micrococcales	Brevibacteriaceae	Brevibacterium	Multi-affiliation
ASV_128	24		-42		5.6e-9		7.6e-29	Bacteria	Actinobacteria	Actinobacteria	Micrococcales	Microbacteriaceae	Clavibacter	Multi-affiliation
ASV_52	26		-42		3.3e-26		3.6e-80	Bacteria	Actinobacteria	Actinobacteria	Micrococcales	Microbacteriaceae	Multi-affiliation	Multi-affiliation
ASV_177	27	-30			1.5e-9	7.8e-14		Bacteria	Actinobacteria	Actinobacteria	Micrococcales	Micrococcaceae	Micrococcus	unknown species
ASV_1053		-8.3	5.6			4.2e-06	0.0045	Bacteria	Bacteroidetes	Bacteroidia	Bacteroidales	Dysgonomonadaceae	Dysgonomonas	Multi-affiliation
ASV_1069	8.2	-8.3			0.022	0.012		Bacteria	Bacteroidetes	Bacteroidia	Bacteroidales	Prevotellaceae	Multi-affiliation	Multi-affiliation
ASV_995			29				3.5e-14	Bacteria	Bacteroidetes	Bacteroidia	Bacteroidales	Prevotellaceae	Prevotella 1	unknown species
ASV_915			28				1.5e-16	Bacteria	Bacteroidetes	Bacteroidia	Bacteroidales	Prevotellaceae	Prevotella 1	unknown species
ASV_633	26		-43		2.7e-28		2.1e-90	Bacteria	Bacteroidetes	Bacteroidia	Bacteroidales	Prevotellaceae	Prevotella 7	unknown species
ASV_654	27		-39		2.2e-31		2.0e-77	Bacteria	Bacteroidetes	Bacteroidia	Bacteroidales	Prevotellaceae	Prevotella 7	unknown species
ASV_115		-7.2				0.015		Bacteria	Bacteroidetes	Bacteroidia	Cytophagales	Spirosomaceae	Pseudarcicella	unknown species
ASV_752	27	-41			2.0e-18	2.2e-48		Bacteria	Bacteroidetes	Bacteroidia	Flavobacteriales	Flavobacteriaceae	Flavobacterium	Multi-affiliation
ASV_500	7.1				0.012			Bacteria	Bacteroidetes	Bacteroidia	Flavobacteriales	Weeksellaceae	Algoriella	Multi-affiliation
ASV_952	27	-34			2.6e-38	3.3e-71		Bacteria	Bacteroidetes	Bacteroidia	Flavobacteriales	Weeksellaceae	Chryseobacterium	Multi-affiliation
ASV_466	7.9	-8			0.0059	0.0023		Bacteria	Bacteroidetes	Bacteroidia	Flavobacteriales	Weeksellaceae	Chryseobacterium	Multi-affiliation
ASV_1071	7.8	-8			0.00031	6e-05		Bacteria	Bacteroidetes	Bacteroidia	Flavobacteriales	Weeksellaceae	Chryseobacterium	Chryseobacterium hispanicum
ASV_659	7.5	-7.7			0.026	0.015		Bacteria	Bacteroidetes	Bacteroidia	Flavobacteriales	Weeksellaceae	Chryseobacterium	Multi-affiliation
ASV_307	29	-7.4	-38		6.5e-70	7.4e-7	3.3e-147	Bacteria	Bacteroidetes	Bacteroidia	Flavobacteriales	Weeksellaceae	Chryseobacterium	Multi-affiliation
ASV_524	9.9	-6.9			2.1e-11	3.4e-7		Bacteria	Bacteroidetes	Bacteroidia	Flavobacteriales	Weeksellaceae	Chryseobacterium	Multi-affiliation
ASV_941	8.1	-8.3			7.5e-05	9.7e-06		Bacteria	Bacteroidetes	Bacteroidia	Flavobacteriales	Weeksellaceae	Empedobacter	Empedobacter sp.
ASV_714	28	-40			5.7e-23	6.0e-57		Bacteria	Bacteroidetes	Bacteroidia	Flavobacteriales	Weeksellaceae	Empedobacter	Multi-affiliation
ASV_402	11	-11			1.2e-12	1.6e-15		Bacteria	Bacteroidetes	Bacteroidia	Flavobacteriales	Weeksellaceae	Empedobacter	Empedobacter brevis
ASV_863	27	-37	33		4.4e-26	1.1e-60	8.8e-47	Bacteria	Bacteroidetes	Bacteroidia	Flavobacteriales	Weeksellaceae	Empedobacter	Empedobacter falsenii genomovar 1
ASV_709	28	-33			1.4e-39	3.3e-68		Bacteria	Bacteroidetes	Bacteroidia	Flavobacteriales	Weeksellaceae	unknown genus	unknown species
ASV_797	9.2	-9.3	5.8		2.6e-06	1.6e-7	0.0033	Bacteria	Bacteroidetes	Bacteroidia	Sphingobacteriales	Sphingobacteriaceae	Sphingobacterium	Multi-affiliation
ASV_245	12	-4.1	-25		3.0e-18	0.0011	1.3e-96	Bacteria	Bacteroidetes	Bacteroidia	Sphingobacteriales	Sphingobacteriaceae	Sphingobacterium	Multi-affiliation
ASV_949	25		-37		5.4e-24		1.1e-59	Bacteria	Bacteroidetes	Bacteroidia	Sphingobacteriales	Sphingobacteriaceae	Sphingobacterium	Sphingobacterium siyangense
ASV_1132	8.1	-8.3			0.00099	0.00026		Bacteria	Bacteroidetes	Bacteroidia	Sphingobacteriales	Sphingobacteriaceae	Sphingobacterium	Multi-affiliation
ASV_842	28	-34			1.3e-38	9.9e-70		Bacteria	Bacteroidetes	Bacteroidia	Sphingobacteriales	Sphingobacteriaceae	Sphingobacterium	Sphingobacterium sp.
ASV_381		-6.7				0.044		Bacteria	Bacteroidetes	Bacteroidia	Sphingobacteriales	Sphingobacteriaceae	Sphingobacterium	Sphingobacterium sp.
ASV_30	3.6				0.038			Bacteria	Cyanobacteria	Oxyphotobacteria	Chloroplast	unknown family	unknown genus	Multi-affiliation
ASV_1057			37				3.9e-20	Bacteria	Cyanobacteria	Oxyphotobacteria	Chloroplast	unknown family	unknown genus	Cyclotella sp.
ASV_869	27	-30			1.1e-16	6.9e-25		Bacteria	Firmicutes	Bacilli	Bacillales	Bacillaceae	Bacillus	Multi-affiliation
ASV_447	29	-34			4.2e-47	2.5e-81		Bacteria	Firmicutes	Bacilli	Bacillales	Bacillaceae	Bacillus	Multi-affiliation
ASV_449	29	-35			6.6e-52	2.4e-92		Bacteria	Firmicutes	Bacilli	Bacillales	Bacillaceae	Bacillus	Multi-affiliation
ASV_916	27	-30			5.3e-11	4.1e-16		Bacteria	Firmicutes	Bacilli	Bacillales	Bacillaceae	Bacillus	Multi-affiliation
ASV_923	26	-30	27		3.5e-26	9.0e-41	7.0e-32	Bacteria	Firmicutes	Bacilli	Bacillales	Bacillaceae	Bacillus	Multi-affiliation
ASV_894	26	-34	29		2.1e-20	1.6e-40	4.9e-28	Bacteria	Firmicutes	Bacilli	Bacillales	Bacillaceae	Bacillus	Multi-affiliation
ASV_517	27	-51	45		1.3e-46	4.9e-197	1.5e-146	Bacteria	Firmicutes	Bacilli	Bacillales	Bacillaceae	Bacillus	Multi-affiliation
ASV_930	26		-32		6.6e-22		1.4e-39	Bacteria	Firmicutes	Bacilli	Bacillales	Bacillaceae	Bacillus	Multi-affiliation
ASV_563			-24				6.0e-25	Bacteria	Firmicutes	Bacilli	Bacillales	Multi-affiliation	Multi-affiliation	Multi-affiliation
ASV_1066	7.5	-7.6			0.04	0.025		Bacteria	Firmicutes	Bacilli	Bacillales	Paenibacillaceae	Brevibacillus	Brevibacterium sp.
ASV_772	28	-39			1.9e-39	8.4e-95		Bacteria	Firmicutes	Bacilli	Bacillales	Paenibacillaceae	Paenibacillus	Multi-affiliation
ASV_1117	7.9	-8.1			0.0042	0.0015		Bacteria	Firmicutes	Bacilli	Bacillales	Paenibacillaceae	Paenibacillus	Multi-affiliation
ASV_23	26				5.7e-12			Bacteria	Firmicutes	Bacilli	Bacillales	Planococcaceae	Kurthia	unknown species
ASV_463		-5.3				0.02		Bacteria	Firmicutes	Bacilli	Bacillales	Planococcaceae	Lysinibacillus	Multi-affiliation
ASV_5	26		-42		1.8e-32		1.4e-94	Bacteria	Firmicutes	Bacilli	Bacillales	Planococcaceae	Multi-affiliation	Multi-affiliation
ASV_477	22		-39		6.3e-7		7.1e-22	Bacteria	Firmicutes	Bacilli	Lactobacillales	Carnobacteriaceae	Carnobacterium	Multi-affiliation
ASV_1162	7.2	-7.3			4.4e-05	4.8e-06		Bacteria	Firmicutes	Bacilli	Lactobacillales	Enterococcaceae	Enterococcus	Multi-affiliation
ASV_510	24		-54		5.3e-8		1.6e-41	Bacteria	Firmicutes	Bacilli	Lactobacillales	Enterococcaceae	Enterococcus	Multi-affiliation
ASV_928	26	-46	43		8.0e-19	5.6e-69	6.2e-58	Bacteria	Firmicutes	Bacilli	Lactobacillales	Enterococcaceae	Enterococcus	Multi-affiliation
ASV_1118		-7.7				0.036		Bacteria	Firmicutes	Bacilli	Lactobacillales	Enterococcaceae	Enterococcus	Multi-affiliation
ASV_1027	7.1	-7.3			0.023	0.012		Bacteria	Firmicutes	Bacilli	Lactobacillales	Lactobacillaceae	Lactobacillus	Multi-affiliation
ASV_123	4.5		-3.7		0.00059		0.0041	Bacteria	Firmicutes	Bacilli	Lactobacillales	Lactobacillaceae	Lactobacillus	Multi-affiliation
ASV_55	4.5				0.0094			Bacteria	Firmicutes	Bacilli	Lactobacillales	Lactobacillaceae	Lactobacillus	Multi-affiliation
ASV_589	10	-10			1.4e-32	1.8e-40		Bacteria	Firmicutes	Bacilli	Lactobacillales	Lactobacillaceae	Lactobacillus	Multi-affiliation
ASV_259	11	-12	4.7		2.6e-37	2.2e-46	4.5e-8	Bacteria	Firmicutes	Bacilli	Lactobacillales	Lactobacillaceae	Lactobacillus	Multi-affiliation
ASV_677	4.8	-9.5			4e-06	1.8e-23		Bacteria	Firmicutes	Bacilli	Lactobacillales	Lactobacillaceae	Lactobacillus	Multi-affiliation
ASV_918	26		-36		1.4e-15		2.0e-32	Bacteria	Firmicutes	Bacilli	Lactobacillales	Lactobacillaceae	Lactobacillus	Multi-affiliation
ASV_893	24		-40		2.4e-10		5.8e-32	Bacteria	Firmicutes	Bacilli	Lactobacillales	Lactobacillaceae	Lactobacillus	Multi-affiliation
ASV_1146	7.6	-7.7			0.0011	0.0003		Bacteria	Firmicutes	Bacilli	Lactobacillales	Lactobacillaceae	Lactobacillus	Multi-affiliation
ASV_50	4.9		-2.9		0.00026		0.05	Bacteria	Firmicutes	Bacilli	Lactobacillales	Lactobacillaceae	Lactobacillus	Multi-affiliation
ASV_4		-3.9				0.00064		Bacteria	Firmicutes	Bacilli	Lactobacillales	Lactobacillaceae	Lactobacillus	Multi-affiliation
ASV_219			-3.3				0.041	Bacteria	Firmicutes	Bacilli	Lactobacillales	Lactobacillaceae	Lactobacillus	Multi-affiliation
ASV_39			-3.2				0.01	Bacteria	Firmicutes	Bacilli	Lactobacillales	Lactobacillaceae	Lactobacillus	Multi-affiliation
ASV_932			-4.8				0.032	Bacteria	Firmicutes	Bacilli	Lactobacillales	Lactobacillaceae	Lactobacillus	Multi-affiliation
ASV_19			-6				1.4e-8	Bacteria	Firmicutes	Bacilli	Lactobacillales	Lactobacillaceae	Lactobacillus	Multi-affiliation
ASV_112			-27				3.3e-42	Bacteria	Firmicutes	Bacilli	Lactobacillales	Lactobacillaceae	Lactobacillus	Multi-affiliation
ASV_1140	6.8	-6.9			0.00026	4.6e-05		Bacteria	Firmicutes	Bacilli	Lactobacillales	Lactobacillaceae	Pediococcus	Pediococcus cellicola
ASV_111			-6.8				3.6e-8	Bacteria	Firmicutes	Bacilli	Lactobacillales	Lactobacillaceae	Pediococcus	Multi-affiliation
ASV_187	6.6				0.004			Bacteria	Firmicutes	Bacilli	Lactobacillales	Leuconostocaceae	Leuconostoc	Multi-affiliation
ASV_914	8.8	-8.9			3.1e-10	1.9e-12		Bacteria	Firmicutes	Bacilli	Lactobacillales	Leuconostocaceae	Leuconostoc	Multi-affiliation
ASV_53	3.2		-29		0.012		3.7e-147	Bacteria	Firmicutes	Bacilli	Lactobacillales	Leuconostocaceae	Leuconostoc	Multi-affiliation
ASV_968	28	-34			3.1e-33	1.5e-60		Bacteria	Firmicutes	Bacilli	Lactobacillales	Leuconostocaceae	Leuconostoc	unknown species
ASV_701	27		-35		8.6e-41		3.5e-81	Bacteria	Firmicutes	Bacilli	Lactobacillales	Leuconostocaceae	Leuconostoc	Leuconostoc pseudomesenteroides
ASV_989	27	-41			1.5e-9	4.1e-25		Bacteria	Firmicutes	Bacilli	Lactobacillales	Leuconostocaceae	Leuconostoc	Leuconostoc pseudomesenteroides
ASV_826		6.3	-7.2			0.0021	0.00058	Bacteria	Firmicutes	Bacilli	Lactobacillales	Leuconostocaceae	Leuconostoc	Leuconostoc pseudomesenteroides
ASV_1055		-27				8.7e-36		Bacteria	Firmicutes	Bacilli	Lactobacillales	Leuconostocaceae	Leuconostoc	Leuconostoc pseudomesenteroides
ASV_18			-6.9				2.6e-8	Bacteria	Firmicutes	Bacilli	Lactobacillales	Leuconostocaceae	Leuconostoc	Multi-affiliation
ASV_151	3.5		-4.4		0.021		0.0017	Bacteria	Firmicutes	Bacilli	Lactobacillales	Leuconostocaceae	Weissella	Multi-affiliation
ASV_1157	7.2	-7.4			3.4e-05	3.6e-06		Bacteria	Firmicutes	Bacilli	Lactobacillales	Leuconostocaceae	Weissella	Multi-affiliation
ASV_139	26		-45		3.0e-46		6.1e-169	Bacteria	Firmicutes	Bacilli	Lactobacillales	Leuconostocaceae	Weissella	Multi-affiliation
ASV_125			-11				3.5e-12	Bacteria	Firmicutes	Bacilli	Lactobacillales	Leuconostocaceae	Weissella	Multi-affiliation
ASV_270			-26				3.5e-61	Bacteria	Firmicutes	Bacilli	Lactobacillales	Leuconostocaceae	Weissella	Multi-affiliation
ASV_138	26		-47		1.1e-31		2.9e-123	Bacteria	Firmicutes	Bacilli	Lactobacillales	Streptococcaceae	Lactococcus	Multi-affiliation
ASV_121	-25		28		1.6e-19		5.7e-29	Bacteria	Firmicutes	Bacilli	Lactobacillales	Streptococcaceae	Streptococcus	Multi-affiliation
ASV_1110			31				5.3e-14	Bacteria	Firmicutes	Bacilli	Lactobacillales	Streptococcaceae	Streptococcus	Streptococcus suis
ASV_491			35				2.8e-67	Bacteria	Firmicutes	Bacilli	Lactobacillales	Streptococcaceae	Streptococcus	Streptococcus rupicaprae
ASV_309		38	-38			4.7e-35	2.1e-34	Bacteria	Firmicutes	Clostridia	Clostridiales	Clostridiaceae 1	Clostridium sensu stricto 1	Multi-affiliation
ASV_175	6.4		-3.6		0.00011		0.044	Bacteria	Firmicutes	Clostridia	Clostridiales	Clostridiaceae 1	Multi-affiliation	Multi-affiliation
ASV_33	25				4.4e-16			Bacteria	Firmicutes	Clostridia	Clostridiales	Clostridiaceae 1	Multi-affiliation	Multi-affiliation
ASV_843	28	-30			2.6e-44	5.5e-63		Bacteria	Firmicutes	Clostridia	Clostridiales	Lachnospiraceae	Anaerocolumna	Multi-affiliation
ASV_433	23				9.8e-12			Bacteria	Firmicutes	Clostridia	Clostridiales	Lachnospiraceae	Lachnoclostridium 5	Multi-affiliation
ASV_1123	7.7	-7.8			0.0043	0.0016		Bacteria	Firmicutes	Clostridia	Clostridiales	Lachnospiraceae	Lachnotalea	unknown species
ASV_580	29	-36			1.2e-61	5.0e-120		Bacteria	Firmicutes	Clostridia	Clostridiales	Lachnospiraceae	Multi-affiliation	Multi-affiliation
ASV_3			-5.1				0.0029	Bacteria	Firmicutes	Clostridia	Clostridiales	Multi-affiliation	Multi-affiliation	Multi-affiliation
ASV_31	25				3.0e-18			Bacteria	Firmicutes	Clostridia	Clostridiales	Peptostreptococcaceae	Romboutsia	Multi-affiliation
ASV_32	26				5.3e-14			Bacteria	Firmicutes	Clostridia	Clostridiales	Ruminococcaceae	Ruminococcaceae UCG-005	unknown species
ASV_26	25		-42		1.5e-15		2.5e-49	Bacteria	Firmicutes	Erysipelotrichia	Erysipelotrichales	Erysipelotrichaceae	Turicibacter	unknown species
ASV_546	27		-41		1.3e-26		9.6e-70	Bacteria	Multi-affiliation	Multi-affiliation	Multi-affiliation	Multi-affiliation	Multi-affiliation	Multi-affiliation
ASV_24	4.4				0.00016			Bacteria	Multi-affiliation	Multi-affiliation	Multi-affiliation	Multi-affiliation	Multi-affiliation	Multi-affiliation
ASV_512	27		-52		3.1e-16		2.0e-66	Bacteria	Proteobacteria	Alphaproteobacteria	Acetobacterales	Acetobacteraceae	Acetobacter	Multi-affiliation
ASV_451	28	-43	40		3.5e-40	2.0e-111	8.5e-92	Bacteria	Proteobacteria	Alphaproteobacteria	Acetobacterales	Acetobacteraceae	Acetobacter	Multi-affiliation
	log fold change				p-value(adjusted)
ASV	-1W vs 1M	1M vs 3M	3M vs 7M		-1W vs 1M	1M vs 3M	3M vs 7M	Kingdom	Phylum	Class	Order	Family	Genus
ASV_265	27		-37		4.0e-30		4.2e-65	Bacteria	Proteobacteria	Alphaproteobacteria	Acetobacterales	Acetobacteraceae	Acetobacter	Multi-affiliation
ASV_538	28	-39			2.0e-26	1.5e-60		Bacteria	Proteobacteria	Alphaproteobacteria	Acetobacterales	Acetobacteraceae	Acetobacter	Multi-affiliation
ASV_36	3.2				0.026			Bacteria	Proteobacteria	Alphaproteobacteria	Acetobacterales	Acetobacteraceae	Acetobacter	Multi-affiliation
ASV_6	4.7	-3.9			0.00051	0.0024		Bacteria	Proteobacteria	Alphaproteobacteria	Acetobacterales	Acetobacteraceae	Acetobacter	Multi-affiliation
ASV_877	27		-35		1.3e-15		1.6e-31	Bacteria	Proteobacteria	Alphaproteobacteria	Acetobacterales	Acetobacteraceae	Acetobacter	Multi-affiliation
ASV_241		-28				8.3e-19		Bacteria	Proteobacteria	Alphaproteobacteria	Acetobacterales	Acetobacteraceae	Acetobacter	Multi-affiliation
ASV_603	7.4	-7.5			0.011	0.005		Bacteria	Proteobacteria	Alphaproteobacteria	Caulobacterales	Caulobacteraceae	Brevundimonas	Multi-affiliation
ASV_875	7	-7.1			0.039	0.024		Bacteria	Proteobacteria	Alphaproteobacteria	Caulobacterales	Caulobacteraceae	Caulobacter	Multi-affiliation
ASV_830		-7.1				0.043		Bacteria	Proteobacteria	Alphaproteobacteria	Rhizobiales	Beijerinckiaceae	Methylobacterium	Multi-affiliation
ASV_795	26		-49		1.9e-28		2.3e-118	Bacteria	Proteobacteria	Alphaproteobacteria	Rhizobiales	Rhizobiaceae	Allorhizobium-Neorhizobium-Pararhizobium-Rhizobium	Multi-affiliation
ASV_437			-25				2.4e-23	Bacteria	Proteobacteria	Alphaproteobacteria	Rhizobiales	Rhizobiaceae	Allorhizobium-Neorhizobium-Pararhizobium-Rhizobium	Multi-affiliation
ASV_1091	7.8	-8			0.0032	0.0011		Bacteria	Proteobacteria	Alphaproteobacteria	Rhodobacterales	Rhodobacteraceae	Paenirhodobacter	Multi-affiliation
ASV_943	27	-39			1.1e-27	6.7e-68		Bacteria	Proteobacteria	Alphaproteobacteria	Rhodobacterales	Rhodobacteraceae	Rhodobacter	Rhodobacter sp.
ASV_1022	8.5	-8.6			2e-06	1.1e-7		Bacteria	Proteobacteria	Gammaproteobacteria	Aeromonadales	Aeromonadaceae	Aeromonas	unknown species
ASV_1101	26	-39			1.9e-17	1.5e-45		Bacteria	Proteobacteria	Gammaproteobacteria	Betaproteobacteriales	Burkholderiaceae	Achromobacter	Multi-affiliation
ASV_1126	7.4	-7.5			0.011	0.0051		Bacteria	Proteobacteria	Gammaproteobacteria	Betaproteobacteriales	Burkholderiaceae	Achromobacter	Multi-affiliation
ASV_796	7.4	-7.5			0.033	0.019		Bacteria	Proteobacteria	Gammaproteobacteria	Betaproteobacteriales	Burkholderiaceae	Advenella	Multi-affiliation
ASV_734	28	-39			2.2e-43	1.4e-100		Bacteria	Proteobacteria	Gammaproteobacteria	Betaproteobacteriales	Burkholderiaceae	Bordetella	Achromobacter sp.
ASV_1076	27	-31			2.0e-19	2.3e-32		Bacteria	Proteobacteria	Gammaproteobacteria	Betaproteobacteriales	Burkholderiaceae	Burkholderia-Caballeronia-Paraburkholderia	Multi-affiliation
ASV_561	26				1.9e-40			Bacteria	Proteobacteria	Gammaproteobacteria	Betaproteobacteriales	Burkholderiaceae	Comamonas	Multi-affiliation
ASV_899	25	-33			5.8e-39	8.4e-81		Bacteria	Proteobacteria	Gammaproteobacteria	Betaproteobacteriales	Burkholderiaceae	Comamonas	Multi-affiliation
ASV_67	30	-12			8.0e-50	1.6e-11		Bacteria	Proteobacteria	Gammaproteobacteria	Betaproteobacteriales	Burkholderiaceae	Comamonas	unknown species
ASV_100	12	-8.5	-3.3		1.6e-17	7.5e-11	0.049	Bacteria	Proteobacteria	Gammaproteobacteria	Betaproteobacteriales	Burkholderiaceae	Comamonas	Multi-affiliation
ASV_1122	7.4	-7.5			0.025	0.014		Bacteria	Proteobacteria	Gammaproteobacteria	Betaproteobacteriales	Burkholderiaceae	Kerstersia	Multi-affiliation
ASV_765	7.6	-9.8			9.6e-7	2.0e-12		Bacteria	Proteobacteria	Gammaproteobacteria	Betaproteobacteriales	Burkholderiaceae	Multi-affiliation	Multi-affiliation
ASV_1003	8.2	-8.3			6.2e-05	7.6e-06		Bacteria	Proteobacteria	Gammaproteobacteria	Betaproteobacteriales	Burkholderiaceae	Multi-affiliation	Multi-affiliation
ASV_809	9.1	-9.3			3.7e-8	7.3e-10		Bacteria	Proteobacteria	Gammaproteobacteria	Betaproteobacteriales	Burkholderiaceae	Noviherbaspirillum	Herbaspirillum sp.
ASV_993	27	-33			2.2e-26	6.2e-46		Bacteria	Proteobacteria	Gammaproteobacteria	Betaproteobacteriales	Chromobacteriaceae	Aquitalea	Multi-affiliation
ASV_60	-23		26		2.6e-7		1.5e-10	Bacteria	Proteobacteria	Gammaproteobacteria	Betaproteobacteriales	Neisseriaceae	Alysiella	Multi-affiliation
ASV_408	-24		26		1.1e-14		1.0e-20	Bacteria	Proteobacteria	Gammaproteobacteria	Betaproteobacteriales	Neisseriaceae	Alysiella	Multi-affiliation
ASV_1155		-7.3				0.041		Bacteria	Proteobacteria	Gammaproteobacteria	Betaproteobacteriales	Rhodocyclaceae	Niveibacterium	Multi-affiliation
ASV_962	25	-37	38		1.8e-20	1.8e-52	9.9e-54	Bacteria	Proteobacteria	Gammaproteobacteria	Enterobacteriales	Enterobacteriaceae	Citrobacter	Multi-affiliation
ASV_129	3.6		-9.8		0.025		2.0e-12	Bacteria	Proteobacteria	Gammaproteobacteria	Enterobacteriales	Enterobacteriaceae	Hafnia-Obesumbacterium	Multi-affiliation
ASV_278	5.6		-27		0.0015		5.2e-68	Bacteria	Proteobacteria	Gammaproteobacteria	Enterobacteriales	Enterobacteriaceae	Hafnia-Obesumbacterium	Multi-affiliation
ASV_474	29	-34			3.5e-43	6.6e-74		Bacteria	Proteobacteria	Gammaproteobacteria	Enterobacteriales	Enterobacteriaceae	Kluyvera	Multi-affiliation
ASV_545	29	-35			8.7e-62	1.6e-116		Bacteria	Proteobacteria	Gammaproteobacteria	Enterobacteriales	Enterobacteriaceae	Kosakonia	Multi-affiliation
ASV_1068	7.5	-7.7			0.02	0.01		Bacteria	Proteobacteria	Gammaproteobacteria	Enterobacteriales	Enterobacteriaceae	Multi-affiliation	Multi-affiliation
ASV_421	28		-38		1.3e-55		1.3e-116	Bacteria	Proteobacteria	Gammaproteobacteria	Enterobacteriales	Enterobacteriaceae	Multi-affiliation	Multi-affiliation
ASV_380	26		-40		4.7e-54		1.6e-149	Bacteria	Proteobacteria	Gammaproteobacteria	Enterobacteriales	Enterobacteriaceae	Multi-affiliation	Multi-affiliation
ASV_335	28	-4.8	-47		9.5e-47	0.015	5.8e-150	Bacteria	Proteobacteria	Gammaproteobacteria	Enterobacteriales	Enterobacteriaceae	Multi-affiliation	Multi-affiliation
ASV_725	28	-35			2.5e-42	1.0e-81		Bacteria	Proteobacteria	Gammaproteobacteria	Enterobacteriales	Enterobacteriaceae	Multi-affiliation	Multi-affiliation
ASV_336	27		-38		3.2e-66		2.6e-154	Bacteria	Proteobacteria	Gammaproteobacteria	Enterobacteriales	Enterobacteriaceae	Multi-affiliation	Multi-affiliation
ASV_221	5.4		-27		0.00027		5.2e-91	Bacteria	Proteobacteria	Gammaproteobacteria	Enterobacteriales	Enterobacteriaceae	Multi-affiliation	Multi-affiliation
ASV_386	25		-48		4.7e-14		6.5e-58	Bacteria	Proteobacteria	Gammaproteobacteria	Enterobacteriales	Enterobacteriaceae	Pantoea	Multi-affiliation
ASV_195	24		-41		2.0e-24		6.0e-78	Bacteria	Proteobacteria	Gammaproteobacteria	Enterobacteriales	Enterobacteriaceae	Pantoea	Multi-affiliation
ASV_502	29	-41			6.5e-27	2.8e-65		Bacteria	Proteobacteria	Gammaproteobacteria	Enterobacteriales	Enterobacteriaceae	Proteus	Multi-affiliation
ASV_506	30	-32			2.1e-25	2.3e-35		Bacteria	Proteobacteria	Gammaproteobacteria	Enterobacteriales	Enterobacteriaceae	Proteus	Multi-affiliation
ASV_793	27		-37		1.7e-15		3.9e-34	Bacteria	Proteobacteria	Gammaproteobacteria	Enterobacteriales	Enterobacteriaceae	Providencia	Multi-affiliation
ASV_1058	27	-38			7.8e-17	5.2e-41		Bacteria	Proteobacteria	Gammaproteobacteria	Enterobacteriales	Enterobacteriaceae	Providencia	Multi-affiliation
ASV_366	26		-33		5.8e-18		7.4e-34	Bacteria	Proteobacteria	Gammaproteobacteria	Enterobacteriales	Enterobacteriaceae	Serratia	Multi-affiliation
ASV_89	27		-39		6.5e-32		1.5e-79	Bacteria	Proteobacteria	Gammaproteobacteria	Multi-affiliation	Multi-affiliation	Multi-affiliation	Multi-affiliation
ASV_410	4.8	-6.9	8		0.049	0.0013	0.00029	Bacteria	Proteobacteria	Gammaproteobacteria	Pasteurellales	Pasteurellaceae	Bibersteinia	Multi-affiliation
ASV_405		-27	27			1.0e-43	3.4e-42	Bacteria	Proteobacteria	Gammaproteobacteria	Pasteurellales	Pasteurellaceae	Bibersteinia	Bibersteinia trehalosi
ASV_83	-27	19	8.4		3.3e-41	7.5e-26	1.4e-05	Bacteria	Proteobacteria	Gammaproteobacteria	Pasteurellales	Pasteurellaceae	Haemophilus	Haemophilus paracuniculus
ASV_333	27	-9.1	7.7		1.2e-28	9.3e-05	0.0019	Bacteria	Proteobacteria	Gammaproteobacteria	Pasteurellales	Pasteurellaceae	Haemophilus	Haemophilus paracuniculus
ASV_71	-27		30		2.4e-56		7.0e-85	Bacteria	Proteobacteria	Gammaproteobacteria	Pasteurellales	Pasteurellaceae	Haemophilus	Haemophilus paracuniculus
ASV_222	-23		28		1.1e-25		6.4e-44	Bacteria	Proteobacteria	Gammaproteobacteria	Pasteurellales	Pasteurellaceae	Mannheimia	Multi-affiliation
ASV_220		-6.5	6.1			0.0031	0.01	Bacteria	Proteobacteria	Gammaproteobacteria	Pasteurellales	Pasteurellaceae	unknown genus	Pasteurellaceae bacterium feline oral taxon 358
ASV_1136	7.6	-7.8			0.002	0.00061		Bacteria	Proteobacteria	Gammaproteobacteria	Pseudomonadales	Moraxellaceae	Acinetobacter	Multi-affiliation
ASV_44	27	-31			6.0e-11	4.3e-17		Bacteria	Proteobacteria	Gammaproteobacteria	Pseudomonadales	Moraxellaceae	Acinetobacter	Multi-affiliation
ASV_1112	7.4	-7.6	6.7		0.013	0.0062	0.03	Bacteria	Proteobacteria	Gammaproteobacteria	Pseudomonadales	Moraxellaceae	Acinetobacter	Acinetobacter populi
ASV_283	24				1.8e-22			Bacteria	Proteobacteria	Gammaproteobacteria	Pseudomonadales	Moraxellaceae	Acinetobacter	Multi-affiliation
ASV_395	23		-47		6.2e-13		5.0e-60	Bacteria	Proteobacteria	Gammaproteobacteria	Pseudomonadales	Moraxellaceae	Acinetobacter	Multi-affiliation
ASV_934	8.5	-8.7	4.4		1.4e-06	6.9e-8	0.018	Bacteria	Proteobacteria	Gammaproteobacteria	Pseudomonadales	Moraxellaceae	Acinetobacter	Multi-affiliation
ASV_554			32				3.2e-16	Bacteria	Proteobacteria	Gammaproteobacteria	Pseudomonadales	Moraxellaceae	Acinetobacter	unknown species
ASV_872			33				5.5e-16	Bacteria	Proteobacteria	Gammaproteobacteria	Pseudomonadales	Moraxellaceae	Acinetobacter	unknown species
ASV_750			39				3.6e-37	Bacteria	Proteobacteria	Gammaproteobacteria	Pseudomonadales	Moraxellaceae	Acinetobacter	Multi-affiliation
ASV_239	-23		30		3.1e-51		1.3e-100	Bacteria	Proteobacteria	Gammaproteobacteria	Pseudomonadales	Moraxellaceae	Moraxella	unknown species
ASV_97	24				1.2e-10			Bacteria	Proteobacteria	Gammaproteobacteria	Pseudomonadales	Moraxellaceae	Moraxella	Moraxella bovoculi
ASV_301			39				5.4e-100	Bacteria	Proteobacteria	Gammaproteobacteria	Pseudomonadales	Moraxellaceae	Moraxella	Multi-affiliation
ASV_411			39				1.1e-29	Bacteria	Proteobacteria	Gammaproteobacteria	Pseudomonadales	Moraxellaceae	Moraxella	Multi-affiliation
ASV_480	10	-11			1.2e-16	1.6e-20		Bacteria	Proteobacteria	Gammaproteobacteria	Pseudomonadales	Pseudomonadaceae	Pseudomonas	Multi-affiliation
ASV_905	26	-34			6.5e-25	7.5e-51		Bacteria	Proteobacteria	Gammaproteobacteria	Pseudomonadales	Pseudomonadaceae	Pseudomonas	unknown species
ASV_1128	7.6	-7.8			0.0075	0.003		Bacteria	Proteobacteria	Gammaproteobacteria	Pseudomonadales	Pseudomonadaceae	Pseudomonas	Multi-affiliation
ASV_81	28		-42		5.5e-110		1.8e-303	Bacteria	Proteobacteria	Gammaproteobacteria	Pseudomonadales	Pseudomonadaceae	Pseudomonas	Multi-affiliation
ASV_354	25		-44		2.9e-29		1.7e-105	Bacteria	Proteobacteria	Gammaproteobacteria	Pseudomonadales	Pseudomonadaceae	Pseudomonas	Multi-affiliation
ASV_846	8.3	-8.4			2.2e-05	2.2e-06		Bacteria	Proteobacteria	Gammaproteobacteria	Pseudomonadales	Pseudomonadaceae	Pseudomonas	Multi-affiliation
ASV_397	28	-39			1.3e-57	5.8e-135		Bacteria	Proteobacteria	Gammaproteobacteria	Pseudomonadales	Pseudomonadaceae	Pseudomonas	Multi-affiliation
ASV_148	24		-50		1.3e-12		9.3e-60	Bacteria	Proteobacteria	Gammaproteobacteria	Pseudomonadales	Pseudomonadaceae	Pseudomonas	Multi-affiliation
ASV_396	29	-40			5.0e-66	1.0e-147		Bacteria	Proteobacteria	Gammaproteobacteria	Xanthomonadales	Xanthomonadaceae	Multi-affiliation	Multi-affiliation
ASV_761	26	-40			3.3e-17	8.8e-48		Bacteria	Proteobacteria	Gammaproteobacteria	Xanthomonadales	Xanthomonadaceae	Pseudoxanthomonas	Multi-affiliation
ASV_359	28		-37		3.3e-76		2.6e-162	Bacteria	Proteobacteria	Gammaproteobacteria	Xanthomonadales	Xanthomonadaceae	SN8	Multi-affiliation
ASV_613	29	-32			5.1e-60	7.5e-87		Bacteria	Proteobacteria	Gammaproteobacteria	Xanthomonadales	Xanthomonadaceae	SN8	unknown species
ASV_300	29		-44		2.2e-66		3.2e-186	Bacteria	Proteobacteria	Gammaproteobacteria	Xanthomonadales	Xanthomonadaceae	SN8	Xanthomonas massiliensis
ASV_389	5.9	-30			0.0021	1.1e-73		Bacteria	Proteobacteria	Gammaproteobacteria	Xanthomonadales	Xanthomonadaceae	SN8	Multi-affiliation
ASV_161	30	-43			4.9e-34	3.0e-84		Bacteria	Proteobacteria	Gammaproteobacteria	Xanthomonadales	Xanthomonadaceae	Stenotrophomonas	Multi-affiliation
ASV_117	30	-34			6.5e-117	2.6e-191		Bacteria	Proteobacteria	Gammaproteobacteria	Xanthomonadales	Xanthomonadaceae	Stenotrophomonas	Multi-affiliation
ASV_281	28	-36			1.7e-48	8.6e-95		Bacteria	Proteobacteria	Gammaproteobacteria	Xanthomonadales	Xanthomonadaceae	Stenotrophomonas	Multi-affiliation
ASV_237	29	-38			3.4e-60	5.4e-129		Bacteria	Proteobacteria	Gammaproteobacteria	Xanthomonadales	Xanthomonadaceae	Stenotrophomonas	unknown species
ASV_1108	8	-8.1			0.00013	1.9e-05		Bacteria	Proteobacteria	Gammaproteobacteria	Xanthomonadales	Xanthomonadaceae	Stenotrophomonas	unknown species
ASV_365	8.4				0.00011			Bacteria	Proteobacteria	Gammaproteobacteria	Xanthomonadales	Xanthomonadaceae	Stenotrophomonas	Multi-affiliation
ASV_232	-25	21	-20		4.1e-8	6.1e-7	1.4e-06	Bacteria	Verrucomicrobia	Verrucomicrobiae	Verrucomicrobiales	Verrucomicrobiaceae	Prosthecobacter	unknown species
vide	39	91	105
nb ASVs affected	163	111	97
ASVs affected (%)	0.806931	0.549505	0.480198
Nasal microbiota
	log fold change				p-value(adjusted)
ASV	-1W vs 1M	1M vs 3M	3M vs 7M		-1W vs 1M	1M vs 3M	3M vs 7M	Kingdom	Phylum	Class	Order	Family	Genus	Species
ASV_322	6.5				0.0098			Bacteria	Actinobacteria	Actinobacteria	Bifidobacteriales	Bifidobacteriaceae	Bifidobacterium	Bifidobacterium choerinum
ASV_29			-3.8				0.00088	Bacteria	Actinobacteria	Actinobacteria	Bifidobacteriales	Bifidobacteriaceae	Bifidobacterium	Multi-affiliation
ASV_422	25		-41		5.8e-19		5.1e-46	Bacteria	Actinobacteria	Actinobacteria	Corynebacteriales	Corynebacteriaceae	Corynebacterium	Corynebacterium epidermidicanis
ASV_228	7.7				0.0064			Bacteria	Actinobacteria	Actinobacteria	Corynebacteriales	Corynebacteriaceae	Corynebacterium	Multi-affiliation
ASV_682	25		-38		1.1e-21		1.2e-45	Bacteria	Actinobacteria	Actinobacteria	Corynebacteriales	Corynebacteriaceae	Corynebacterium	Corynebacterium humireducens NBRC 106098 =
ASV_28	2.7	-3.1			0.034	0.031		Bacteria	Actinobacteria	Actinobacteria	Corynebacteriales	Corynebacteriaceae	Corynebacterium 1	Multi-affiliation
ASV_355	7.8				0.021			Bacteria	Actinobacteria	Actinobacteria	Corynebacteriales	Corynebacteriaceae	Corynebacterium 1	Multi-affiliation
ASV_101	3.7		-3.9		0.015		0.022	Bacteria	Actinobacteria	Actinobacteria	Corynebacteriales	Corynebacteriaceae	Corynebacterium 1	Corynebacterium sp.
ASV_35	3.2		-25		0.0059		3.2e-113	Bacteria	Actinobacteria	Actinobacteria	Corynebacteriales	Corynebacteriaceae	Corynebacterium 1	Corynebacterium camporealensis
ASV_224	28	-4.6	-37		2.4e-114	0.0012	7.9e-183	Bacteria	Actinobacteria	Actinobacteria	Corynebacteriales	Corynebacteriaceae	Corynebacterium 1	Corynebacterium casei LMG S-19264
ASV_511	8.4				1.7e-10			Bacteria	Actinobacteria	Actinobacteria	Corynebacteriales	Corynebacteriaceae	Corynebacterium 1	Corynebacterium casei LMG S-19264
ASV_891	9	-3.5			6.9e-13	0.024		Bacteria	Actinobacteria	Actinobacteria	Corynebacteriales	Corynebacteriaceae	Corynebacterium 1	unknown species
ASV_403	27				5.8e-48			Bacteria	Actinobacteria	Actinobacteria	Corynebacteriales	Corynebacteriaceae	Corynebacterium 1	Multi-affiliation
ASV_68	5.7				9.4e-05			Bacteria	Actinobacteria	Actinobacteria	Corynebacteriales	Corynebacteriaceae	Corynebacterium 1	Corynebacterium sp.
ASV_84	6.2				0.0012			Bacteria	Actinobacteria	Actinobacteria	Corynebacteriales	Corynebacteriaceae	Corynebacterium 1	unknown species
ASV_156	26				1.4e-30			Bacteria	Actinobacteria	Actinobacteria	Corynebacteriales	Corynebacteriaceae	Corynebacterium 1	unknown species
ASV_143			-22				1.2e-17	Bacteria	Actinobacteria	Actinobacteria	Corynebacteriales	Corynebacteriaceae	Corynebacterium 1	Multi-affiliation
ASV_568			-20				7.8e-11	Bacteria	Actinobacteria	Actinobacteria	Corynebacteriales	Corynebacteriaceae	Corynebacterium 1	Corynebacterium casei LMG S-19264
ASV_130			-22				1.5e-17	Bacteria	Actinobacteria	Actinobacteria	Corynebacteriales	Corynebacteriaceae	Corynebacterium 1	Multi-affiliation
ASV_162			-22				1.5e-24	Bacteria	Actinobacteria	Actinobacteria	Corynebacteriales	Corynebacteriaceae	Corynebacterium 1	unknown species
ASV_93	5.1		-5.1		0.00087		0.002	Bacteria	Actinobacteria	Actinobacteria	Corynebacteriales	Corynebacteriaceae	Multi-affiliation	Multi-affiliation
ASV_518	8.3				0.0026			Bacteria	Actinobacteria	Actinobacteria	Corynebacteriales	Dietziaceae	Dietzia	Multi-affiliation
ASV_929	25				5.0e-26			Bacteria	Actinobacteria	Actinobacteria	Corynebacteriales	Dietziaceae	Dietzia	Multi-affiliation
ASV_409	25		-39		1.3e-34		7.9e-84	Bacteria	Actinobacteria	Actinobacteria	Kineosporiales	Kineosporiaceae	Kineococcus	Multi-affiliation
ASV_1007	26	-33			3.4e-12	3.4e-19		Bacteria	Actinobacteria	Actinobacteria	Micrococcales	Brevibacteriaceae	Brevibacterium	Multi-affiliation
ASV_1044	8.2				0.0024			Bacteria	Actinobacteria	Actinobacteria	Micrococcales	Brevibacteriaceae	Brevibacterium	Multi-affiliation
ASV_324			-22				5.2e-24	Bacteria	Actinobacteria	Actinobacteria	Micrococcales	Brevibacteriaceae	Brevibacterium	Multi-affiliation
ASV_723	25	-46	41		8.7e-19	6.0e-61	8.5e-47	Bacteria	Actinobacteria	Actinobacteria	Micrococcales	Dermabacteraceae	Brachybacterium	bacterium L1-2
ASV_10			3.2				0.026	Bacteria	Actinobacteria	Actinobacteria	Micrococcales	Microbacteriaceae	Candidatus Limnoluna	unknown species
ASV_658	26		-36		1.3e-34		1.2e-63	Bacteria	Actinobacteria	Actinobacteria	Micrococcales	Microbacteriaceae	Clavibacter	Multi-affiliation
ASV_277	27		-4.2		6.6e-70		0.031	Bacteria	Actinobacteria	Actinobacteria	Micrococcales	Microbacteriaceae	Curtobacterium	Multi-affiliation
ASV_676	8				0.024			Bacteria	Actinobacteria	Actinobacteria	Micrococcales	Microbacteriaceae	Frigoribacterium	Multi-affiliation
ASV_432			-22				5.2e-24	Bacteria	Actinobacteria	Actinobacteria	Micrococcales	Microbacteriaceae	Frigoribacterium	Multi-affiliation
ASV_87	13		-2.7		1.6e-32		0.03	Bacteria	Actinobacteria	Actinobacteria	Micrococcales	Microbacteriaceae	Multi-affiliation	Multi-affiliation
ASV_140	6.3				0.0084			Bacteria	Actinobacteria	Actinobacteria	Micrococcales	Micrococcaceae	Glutamicibacter	Multi-affiliation
ASV_177	28	-3.9			4.7e-96	0.025		Bacteria	Actinobacteria	Actinobacteria	Micrococcales	Micrococcaceae	Micrococcus	unknown species
ASV_208	27				2.4e-38			Bacteria	Actinobacteria	Actinobacteria	Multi-affiliation	Multi-affiliation	Multi-affiliation	Multi-affiliation
ASV_604	25				4.8e-21			Bacteria	Actinobacteria	Actinobacteria	Pseudonocardiales	Pseudonocardiaceae	Saccharopolyspora	Saccharopolyspora rectivirgula
ASV_569	26		-6.6		2.8e-32		0.012	Bacteria	Actinobacteria	Actinobacteria	Pseudonocardiales	Pseudonocardiaceae	unknown genus	Saccharopolyspora rectivirgula
ASV_215	25				1.3e-26			Bacteria	Actinobacteria	Coriobacteriia	Coriobacteriales	Atopobiaceae	Olsenella	Multi-affiliation
ASV_137	5.5				0.047			Bacteria	Actinobacteria	Coriobacteriia	Coriobacteriales	Eggerthellaceae	Multi-affiliation	Multi-affiliation
ASV_210	23				1.4e-21			Bacteria	Bacteroidetes	Bacteroidia	Bacteroidales	Bacteroidaceae	Bacteroides	unknown species
ASV_132	25				2.4e-42			Bacteria	Bacteroidetes	Bacteroidia	Bacteroidales	Bacteroidaceae	Bacteroides	unknown species
ASV_262	6.1				0.04			Bacteria	Bacteroidetes	Bacteroidia	Bacteroidales	Bacteroidaceae	Bacteroides	unknown species
ASV_37	22				6.5e-9			Bacteria	Bacteroidetes	Bacteroidia	Bacteroidales	Bacteroidaceae	Bacteroides	unknown species
ASV_206			-23				1.6e-21	Bacteria	Bacteroidetes	Bacteroidia	Bacteroidales	Bacteroidaceae	Bacteroides	unknown species
ASV_207	23		-44		2.6e-18		2.2e-60	Bacteria	Bacteroidetes	Bacteroidia	Bacteroidales	Prevotellaceae	Alloprevotella	unknown species
ASV_902	-23		24		6.1e-11		5.9e-11	Bacteria	Bacteroidetes	Bacteroidia	Bacteroidales	Prevotellaceae	Prevotella 1	Multi-affiliation
ASV_339	6.6				0.026			Bacteria	Bacteroidetes	Bacteroidia	Bacteroidales	Prevotellaceae	Prevotellaceae UCG-003	unknown species
ASV_243	7.2				0.021			Bacteria	Bacteroidetes	Bacteroidia	Bacteroidales	Rikenellaceae	Rikenellaceae RC9 gut group	unknown species
ASV_14	-3.2				0.032			Bacteria	Bacteroidetes	Bacteroidia	Chitinophagales	Chitinophagaceae	Filobacterium	unknown species
ASV_1		-3.4				1.6e-05		Bacteria	Bacteroidetes	Bacteroidia	Chitinophagales	Chitinophagaceae	Filobacterium	unknown species
ASV_744	6.9		-23		0.0032		5.2e-26	Bacteria	Bacteroidetes	Bacteroidia	Cytophagales	Hymenobacteraceae	Hymenobacter	Triticum aestivum (bread wheat)
ASV_938		39				4.2e-29		Bacteria	Bacteroidetes	Bacteroidia	Cytophagales	Hymenobacteraceae	Hymenobacter	unknown species
ASV_358	24				1.3e-34			Bacteria	Bacteroidetes	Bacteroidia	Flavobacteriales	Flavobacteriaceae	Flavobacterium	Flavobacterium sp.
ASV_147	6.8				5.1e-05			Bacteria	Bacteroidetes	Bacteroidia	Flavobacteriales	Flavobacteriaceae	Flavobacterium	Multi-affiliation
ASV_1037	25		-29		2.8e-13		1.5e-16	Bacteria	Bacteroidetes	Bacteroidia	Flavobacteriales	Flavobacteriaceae	Flavobacterium	Multi-affiliation
ASV_307	8.1				0.0072			Bacteria	Bacteroidetes	Bacteroidia	Flavobacteriales	Weeksellaceae	Chryseobacterium	Multi-affiliation
ASV_876	7.9				0.0057			Bacteria	Bacteroidetes	Bacteroidia	Flavobacteriales	Weeksellaceae	Chryseobacterium	Multi-affiliation
ASV_1020	25		-41		2.0e-19		4.5e-50	Bacteria	Bacteroidetes	Bacteroidia	Flavobacteriales	Weeksellaceae	Chryseobacterium	unknown species
ASV_524	8.3	-7.4			0.00088	0.0076		Bacteria	Bacteroidetes	Bacteroidia	Flavobacteriales	Weeksellaceae	Chryseobacterium	Multi-affiliation
ASV_621	8.2				0.014			Bacteria	Bacteroidetes	Bacteroidia	Flavobacteriales	Weeksellaceae	Chryseobacterium	unknown species
ASV_402	27	-32			3.2e-37	3.6e-53		Bacteria	Bacteroidetes	Bacteroidia	Flavobacteriales	Weeksellaceae	Empedobacter	Empedobacter brevis
ASV_247	7.9		-24		0.00021		1.8e-31	Bacteria	Bacteroidetes	Bacteroidia	Flavobacteriales	Weeksellaceae	unknown genus	Multi-affiliation
ASV_299	7.6				0.029			Bacteria	Bacteroidetes	Bacteroidia	Flavobacteriales	Weeksellaceae	unknown genus	Multi-affiliation
ASV_709	7.5				0.037			Bacteria	Bacteroidetes	Bacteroidia	Flavobacteriales	Weeksellaceae	unknown genus	unknown species
ASV_525	28	-29			5.0e-57	4.0e-64		Bacteria	Bacteroidetes	Bacteroidia	Flavobacteriales	Weeksellaceae	Weeksella	unknown species
ASV_1016	7.9				0.009			Bacteria	Bacteroidetes	Bacteroidia	Sphingobacteriales	Sphingobacteriaceae	Pedobacter	Flavobacterium sp.
ASV_643	26				3.8e-36			Bacteria	Bacteroidetes	Bacteroidia	Sphingobacteriales	Sphingobacteriaceae	Pedobacter	Multi-affiliation
ASV_572	26				7.5e-27			Bacteria	Bacteroidetes	Bacteroidia	Sphingobacteriales	Sphingobacteriaceae	Pedobacter	unknown species
ASV_912	26		-30		3.8e-16		1.6e-21	Bacteria	Bacteroidetes	Bacteroidia	Sphingobacteriales	Sphingobacteriaceae	Pedobacter	Pedobacter hartonius
ASV_245	8.1				0.0058			Bacteria	Bacteroidetes	Bacteroidia	Sphingobacteriales	Sphingobacteriaceae	Sphingobacterium	Multi-affiliation
ASV_369	28	-5.1	-33		6.8e-58	0.02	2.7e-78	Bacteria	Bacteroidetes	Bacteroidia	Sphingobacteriales	Sphingobacteriaceae	Sphingobacterium	Sphingobacterium lactis
ASV_1001	25		-41		4.2e-20		4.7e-51	Bacteria	Bacteroidetes	Bacteroidia	Sphingobacteriales	Sphingobacteriaceae	Sphingobacterium	Multi-affiliation
ASV_315	7.5				0.00093			Archaea	Euryarchaeota	Methanobacteria	Methanobacteriales	Methanobacteriaceae	Methanobrevibacter	unknown species
ASV_447	26	-33			1.3e-18	3.8e-30		Bacteria	Firmicutes	Bacilli	Bacillales	Bacillaceae	Bacillus	Multi-affiliation
ASV_923	7.8				0.02			Bacteria	Firmicutes	Bacilli	Bacillales	Bacillaceae	Bacillus	Multi-affiliation
ASV_517	7.7				0.042			Bacteria	Firmicutes	Bacilli	Bacillales	Bacillaceae	Bacillus	Multi-affiliation
ASV_23	2.9		-3.8		0.043		0.01	Bacteria	Firmicutes	Bacilli	Bacillales	Planococcaceae	Kurthia	unknown species
ASV_166	7				0.017			Bacteria	Firmicutes	Bacilli	Bacillales	Planococcaceae	Lysinibacillus	Multi-affiliation
ASV_1032	6.8				0.045			Bacteria	Firmicutes	Bacilli	Bacillales	Planococcaceae	Multi-affiliation	Multi-affiliation
ASV_5	4		-3		2.3e-05		0.0042	Bacteria	Firmicutes	Bacilli	Bacillales	Planococcaceae	Multi-affiliation	Multi-affiliation
ASV_476	7				0.034			Bacteria	Firmicutes	Bacilli	Bacillales	Planococcaceae	Solibacillus	unknown species
ASV_102	25				9.6e-53			Bacteria	Firmicutes	Bacilli	Bacillales	Planococcaceae	Solibacillus	unknown species
ASV_712	8.3				0.00028			Bacteria	Firmicutes	Bacilli	Bacillales	Staphylococcaceae	Aliicoccus	Multi-affiliation
ASV_12	-2.2				0.046			Bacteria	Firmicutes	Bacilli	Bacillales	Staphylococcaceae	Staphylococcus	Multi-affiliation
ASV_51	4		-5.1		0.015		0.0026	Bacteria	Firmicutes	Bacilli	Bacillales	Staphylococcaceae	Staphylococcus	Multi-affiliation
ASV_427	26				1.8e-25			Bacteria	Firmicutes	Bacilli	Bacillales	Thermoactinomycetaceae	Laceyella	Multi-affiliation
ASV_601	26		-38		7.6e-29		6.8e-59	Bacteria	Firmicutes	Bacilli	Bacillales	Thermoactinomycetaceae	Thermoactinomyces	Multi-affiliation
ASV_64			-23				2.9e-54	Bacteria	Firmicutes	Bacilli	Lactobacillales	Aerococcaceae	Aerosphaera	Multi-affiliation
ASV_669	25				1.8e-34			Bacteria	Firmicutes	Bacilli	Lactobacillales	Aerococcaceae	Facklamia	Multi-affiliation
ASV_189			-21				1.0e-16	Bacteria	Firmicutes	Bacilli	Lactobacillales	Aerococcaceae	Facklamia	metagenome
ASV_142			-19				3.2e-05	Bacteria	Firmicutes	Bacilli	Lactobacillales	Aerococcaceae	unknown genus	unknown species
ASV_250	7.4				0.011			Bacteria	Firmicutes	Bacilli	Lactobacillales	Carnobacteriaceae	unknown genus	unknown species
ASV_1162	6.4	-5.5			0.0033	0.03		Bacteria	Firmicutes	Bacilli	Lactobacillales	Enterococcaceae	Enterococcus	Multi-affiliation
ASV_248	7.3				0.034			Bacteria	Firmicutes	Bacilli	Lactobacillales	Enterococcaceae	Enterococcus	Enterococcus saccharolyticus
ASV_928	7.9				0.018			Bacteria	Firmicutes	Bacilli	Lactobacillales	Enterococcaceae	Enterococcus	Multi-affiliation
ASV_510		36	-32			1.9e-24	5.3e-19	Bacteria	Firmicutes	Bacilli	Lactobacillales	Enterococcaceae	Enterococcus	Multi-affiliation
ASV_1027	7.1				0.035			Bacteria	Firmicutes	Bacilli	Lactobacillales	Lactobacillaceae	Lactobacillus	Multi-affiliation
ASV_219	8.9				4.8e-05			Bacteria	Firmicutes	Bacilli	Lactobacillales	Lactobacillaceae	Lactobacillus	Multi-affiliation
ASV_39	8.5		-3.7		1.8e-9		0.034	Bacteria	Firmicutes	Bacilli	Lactobacillales	Lactobacillaceae	Lactobacillus	Multi-affiliation
ASV_589	8.7	-7.8			1.1e-7	5.2e-06		Bacteria	Firmicutes	Bacilli	Lactobacillales	Lactobacillaceae	Lactobacillus	Multi-affiliation
ASV_259	9.8	-8.8	3.3		1.8e-15	9.4e-13	0.041	Bacteria	Firmicutes	Bacilli	Lactobacillales	Lactobacillaceae	Lactobacillus	Multi-affiliation
ASV_677	8.8	-7.9			9.6e-7	2.7e-05		Bacteria	Firmicutes	Bacilli	Lactobacillales	Lactobacillaceae	Lactobacillus	Multi-affiliation
ASV_4	2.9	-5.1			0.018	1.4e-05		Bacteria	Firmicutes	Bacilli	Lactobacillales	Lactobacillaceae	Lactobacillus	Multi-affiliation
ASV_90	7.6	-6.7			0.0024	0.02		Bacteria	Firmicutes	Bacilli	Lactobacillales	Lactobacillaceae	Lactobacillus	Multi-affiliation
ASV_112	7.2				0.038			Bacteria	Firmicutes	Bacilli	Lactobacillales	Lactobacillaceae	Lactobacillus	Multi-affiliation
ASV_19			-25				8.6e-78	Bacteria	Firmicutes	Bacilli	Lactobacillales	Lactobacillaceae	Lactobacillus	Multi-affiliation
ASV_73			-23				5.6e-48	Bacteria	Firmicutes	Bacilli	Lactobacillales	Lactobacillaceae	Multi-affiliation	Multi-affiliation
ASV_111	5.2				0.038			Bacteria	Firmicutes	Bacilli	Lactobacillales	Lactobacillaceae	Pediococcus	Multi-affiliation
ASV_1140	7.2				0.011			Bacteria	Firmicutes	Bacilli	Lactobacillales	Lactobacillaceae	Pediococcus	Pediococcus cellicola
ASV_187	22				3.7e-14			Bacteria	Firmicutes	Bacilli	Lactobacillales	Leuconostocaceae	Leuconostoc	Multi-affiliation
ASV_914	5.8				0.014			Bacteria	Firmicutes	Bacilli	Lactobacillales	Leuconostocaceae	Leuconostoc	Multi-affiliation
ASV_53	5.4		-24		0.00067		2.1e-60	Bacteria	Firmicutes	Bacilli	Lactobacillales	Leuconostocaceae	Leuconostoc	Multi-affiliation
Nasal microbiota
	log fold change				p-value(adjusted)
ASV	-1W vs 1M	1M vs 3M	3M vs 7M		-1W vs 1M	1M vs 3M	3M vs 7M	Kingdom	Phylum	Class	Order	Family	Genus	Species
ASV_18			-4.3				0.0018	Bacteria	Firmicutes	Bacilli	Lactobacillales	Leuconostocaceae	Leuconostoc	Multi-affiliation
ASV_270	7.8				0.0097			Bacteria	Firmicutes	Bacilli	Lactobacillales	Leuconostocaceae	Weissella	Multi-affiliation
ASV_139	22		-41		6.1e-17		4.4e-55	Bacteria	Firmicutes	Bacilli	Lactobacillales	Leuconostocaceae	Weissella	Multi-affiliation
ASV_138	6.6				0.04			Bacteria	Firmicutes	Bacilli	Lactobacillales	Streptococcaceae	Lactococcus	Multi-affiliation
ASV_27	7.6				0.011			Bacteria	Firmicutes	Bacilli	Lactobacillales	Streptococcaceae	Streptococcus	Multi-affiliation
ASV_2	5.9				2.7e-06			Bacteria	Firmicutes	Bacilli	Lactobacillales	Streptococcaceae	Streptococcus	Multi-affiliation
ASV_40	6.1				0.0023			Bacteria	Firmicutes	Bacilli	Lactobacillales	Streptococcaceae	Streptococcus	Multi-affiliation
ASV_258	6.7				0.026			Bacteria	Firmicutes	Clostridia	Clostridiales	Clostridiaceae 1	Multi-affiliation	Multi-affiliation
ASV_175	23				6.1e-16			Bacteria	Firmicutes	Clostridia	Clostridiales	Clostridiaceae 1	Multi-affiliation	Multi-affiliation
ASV_33	3.5				0.0017			Bacteria	Firmicutes	Clostridia	Clostridiales	Clostridiaceae 1	Multi-affiliation	Multi-affiliation
ASV_153	6.8				0.0045			Bacteria	Firmicutes	Clostridia	Clostridiales	Family XIII	Family XIII AD3011 group	unknown species
ASV_205	5.5				0.0066			Bacteria	Firmicutes	Clostridia	Clostridiales	Family XIII	Mogibacterium	unknown species
ASV_62	26		-38		1.6e-80		1.1e-165	Bacteria	Firmicutes	Clostridia	Clostridiales	Lachnospiraceae	Acetitomaculum	unknown species
ASV_843	7.8				0.019			Bacteria	Firmicutes	Clostridia	Clostridiales	Lachnospiraceae	Anaerocolumna	Multi-affiliation
ASV_108	7.8				9e-05			Bacteria	Firmicutes	Clostridia	Clostridiales	Lachnospiraceae	Coprococcus 3	unknown species
ASV_433	22		-41		3.7e-12		7.6e-38	Bacteria	Firmicutes	Clostridia	Clostridiales	Lachnospiraceae	Lachnoclostridium 5	Multi-affiliation
ASV_430	7.6				0.0025			Bacteria	Firmicutes	Clostridia	Clostridiales	Lachnospiraceae	Lachnospiraceae NK3A20 group	unknown species
ASV_75	24				6.7e-20			Bacteria	Firmicutes	Clostridia	Clostridiales	Lachnospiraceae	Lachnospiraceae NK3A20 group	unknown species
ASV_49			-24				1.5e-33	Bacteria	Firmicutes	Clostridia	Clostridiales	Lachnospiraceae	Lachnospiraceae NK3A20 group	unknown species
ASV_116			-23				1.2e-23	Bacteria	Firmicutes	Clostridia	Clostridiales	Lachnospiraceae	Lachnospiraceae NK3A20 group	unknown species
ASV_218			-23				3.0e-18	Bacteria	Firmicutes	Clostridia	Clostridiales	Lachnospiraceae	Lachnospiraceae NK3A20 group	unknown species
ASV_580	7.9				0.028			Bacteria	Firmicutes	Clostridia	Clostridiales	Lachnospiraceae	Multi-affiliation	Multi-affiliation
ASV_163	4.8				0.044			Bacteria	Firmicutes	Clostridia	Clostridiales	Lachnospiraceae	Multi-affiliation	Multi-affiliation
ASV_160	25				5.6e-37			Bacteria	Firmicutes	Clostridia	Clostridiales	Lachnospiraceae	Tyzzerella 4	unknown species
ASV_47	4.1				0.0016			Bacteria	Firmicutes	Clostridia	Clostridiales	Multi-affiliation	Multi-affiliation	Multi-affiliation
ASV_3	1.9	-1.8			0.0097	0.03		Bacteria	Firmicutes	Clostridia	Clostridiales	Multi-affiliation	Multi-affiliation	Multi-affiliation
ASV_118	6.4				0.0051			Bacteria	Firmicutes	Clostridia	Clostridiales	Multi-affiliation	Multi-affiliation	Multi-affiliation
ASV_7	2				0.028			Bacteria	Firmicutes	Clostridia	Clostridiales	Peptostreptococcaceae	Multi-affiliation	Multi-affiliation
ASV_99			-3.4				0.045	Bacteria	Firmicutes	Clostridia	Clostridiales	Ruminococcaceae	[Eubacterium] coprostanoligenes group	unknown species
ASV_446	5.9				0.038			Bacteria	Firmicutes	Clostridia	Clostridiales	Ruminococcaceae	Ruminococcaceae UCG-002	unknown species
ASV_308	6.4				0.046			Bacteria	Firmicutes	Clostridia	Clostridiales	Ruminococcaceae	Ruminococcaceae UCG-005	unknown species
ASV_434	21		-40		1.1e-8		1.1e-26	Bacteria	Firmicutes	Clostridia	Clostridiales	Ruminococcaceae	Ruminococcaceae UCG-005	unknown species
ASV_424	23		-42		3.4e-20		7.3e-60	Bacteria	Firmicutes	Clostridia	Clostridiales	Ruminococcaceae	Ruminococcaceae UCG-005	unknown species
ASV_32	2.9				0.03			Bacteria	Firmicutes	Clostridia	Clostridiales	Ruminococcaceae	Ruminococcaceae UCG-005	unknown species
ASV_284	21				5.3e-11			Bacteria	Firmicutes	Clostridia	Clostridiales	Ruminococcaceae	Ruminococcaceae UCG-005	unknown species
ASV_201	-25	23	-22		9.9e-14	2.3e-12	1.9e-10	Bacteria	Firmicutes	Clostridia	Clostridiales	Ruminococcaceae	Ruminococcaceae UCG-005	unknown species
ASV_459	21		-41		1.2e-9		5.5e-32	Bacteria	Firmicutes	Clostridia	Clostridiales	Ruminococcaceae	Ruminococcaceae UCG-005	unknown species
ASV_165	23		-37		6.8e-13		1.4e-30	Bacteria	Firmicutes	Clostridia	Clostridiales	Ruminococcaceae	Ruminococcaceae UCG-005	unknown species
ASV_268		29	-27			3.3e-16	5.5e-14	Bacteria	Firmicutes	Clostridia	Clostridiales	Ruminococcaceae	Ruminococcaceae UCG-005	unknown species
ASV_119		27	-25			1.9e-18	7.1e-15	Bacteria	Firmicutes	Clostridia	Clostridiales	Ruminococcaceae	Ruminococcaceae UCG-005	unknown species
ASV_154			-23				2.5e-10	Bacteria	Firmicutes	Clostridia	Clostridiales	Ruminococcaceae	Ruminococcaceae UCG-005	unknown species
ASV_141	7.5				0.0093			Bacteria	Firmicutes	Clostridia	Clostridiales	Ruminococcaceae	Ruminococcaceae UCG-013	unknown species
ASV_91	7.8				0.0023			Bacteria	Firmicutes	Clostridia	Clostridiales	Ruminococcaceae	Ruminococcaceae UCG-014	unknown species
ASV_266	21		-39		1.4e-11		6.9e-36	Bacteria	Firmicutes	Clostridia	Clostridiales	Ruminococcaceae	Ruminococcaceae UCG-014	unknown species
ASV_176	6.7				0.034			Bacteria	Firmicutes	Clostridia	Clostridiales	Ruminococcaceae	Ruminococcaceae UCG-014	Multi-affiliation
ASV_86	22				8.3e-25			Bacteria	Firmicutes	Clostridia	Clostridiales	Ruminococcaceae	Ruminococcaceae UCG-014	unknown species
ASV_191	5.8	-6.9			0.0093	0.003		Bacteria	Firmicutes	Clostridia	Clostridiales	Ruminococcaceae	Ruminococcus 2	Multi-affiliation
ASV_244	6.3				0.045			Bacteria	Firmicutes	Clostridia	Clostridiales	Ruminococcaceae	Ruminococcus 2	unknown species
ASV_686	7.7				0.00076			Bacteria	Firmicutes	Erysipelotrichia	Erysipelotrichales	Erysipelotrichaceae	Turicibacter	unknown species
ASV_113	5.4				0.014			Bacteria	Firmicutes	Negativicutes	Selenomonadales	Acidaminococcaceae	Phascolarctobacterium	unknown species
ASV_235	5.5				0.018			Bacteria	Firmicutes	Negativicutes	Selenomonadales	Acidaminococcaceae	Phascolarctobacterium	unknown species
ASV_38	7.7	-6.8			0.0038	0.028		Bacteria	Fusobacteria	Fusobacteriia	Fusobacteriales	Fusobacteriaceae	Fusobacterium	Multi-affiliation
ASV_48	8.9				4.3e-11			Bacteria	Multi-affiliation	Multi-affiliation	Multi-affiliation	Multi-affiliation	Multi-affiliation	Multi-affiliation
ASV_24	5.3				4.8e-06			Bacteria	Multi-affiliation	Multi-affiliation	Multi-affiliation	Multi-affiliation	Multi-affiliation	Multi-affiliation
ASV_1060	7.5				0.013			Bacteria	Patescibacteria	Saccharimonadia	Saccharimonadales	unknown family	unknown genus	unknown species
ASV_451	26	-38			3.6e-15	1.1e-30		Bacteria	Proteobacteria	Alphaproteobacteria	Acetobacterales	Acetobacteraceae	Acetobacter	Multi-affiliation
ASV_36	4.5				0.037			Bacteria	Proteobacteria	Alphaproteobacteria	Acetobacterales	Acetobacteraceae	Acetobacter	Multi-affiliation
ASV_6	8.8	-5.3			1.7e-9	0.0012		Bacteria	Proteobacteria	Alphaproteobacteria	Acetobacterales	Acetobacteraceae	Acetobacter	Multi-affiliation
ASV_603	7				0.015			Bacteria	Proteobacteria	Alphaproteobacteria	Caulobacterales	Caulobacteraceae	Brevundimonas	Multi-affiliation
ASV_462	4.6				0.035			Bacteria	Proteobacteria	Alphaproteobacteria	Caulobacterales	Caulobacteraceae	Brevundimonas	Multi-affiliation
ASV_837	7.4				0.017			Bacteria	Proteobacteria	Alphaproteobacteria	Rhizobiales	Beijerinckiaceae	Methylobacterium	Multi-affiliation
ASV_437	23		-37		1.4e-12		2.1e-31	Bacteria	Proteobacteria	Alphaproteobacteria	Rhizobiales	Rhizobiaceae	Allorhizobium-Neorhizobium-Pararhizobium-Rhizobium	Multi-affiliation
ASV_423	25		-47		1.6e-23		7.3e-78	Bacteria	Proteobacteria	Alphaproteobacteria	Rhizobiales	Rhizobiaceae	Allorhizobium-Neorhizobium-Pararhizobium-Rhizobium	Multi-affiliation
ASV_438	7.3				0.048			Bacteria	Proteobacteria	Alphaproteobacteria	Rhizobiales	Rhizobiaceae	Aquamicrobium	Multi-affiliation
ASV_76	6				0.0043			Bacteria	Proteobacteria	Alphaproteobacteria	Rhodobacterales	Rhodobacteraceae	Paracoccus	Multi-affiliation
ASV_15	3.3		-3.3		4.8e-05		0.00012	Bacteria	Proteobacteria	Alphaproteobacteria	Sphingomonadales	Sphingomonadaceae	Sphingomonas	Multi-affiliation
ASV_158	4.2		-4.5		0.026		0.03	Bacteria	Proteobacteria	Alphaproteobacteria	Sphingomonadales	Sphingomonadaceae	Sphingomonas	Multi-affiliation
ASV_1143	7.4				0.039			Bacteria	Proteobacteria	Deltaproteobacteria	Myxococcales	P3OB-42	unknown genus	unknown species
ASV_171	23		-6		3.0e-27		0.022	Bacteria	Proteobacteria	Gammaproteobacteria	Aeromonadales	Succinivibrionaceae	Succinivibrio	unknown species
ASV_236		29	-28			1.1e-11	7.8e-11	Bacteria	Proteobacteria	Gammaproteobacteria	Alteromonadales	Pseudoalteromonadaceae	Pseudoalteromonas	Pseudoalteromonas sp.
ASV_94		44	-42			7.9e-60	1.2e-51	Bacteria	Proteobacteria	Gammaproteobacteria	Alteromonadales	Pseudoalteromonadaceae	Pseudoalteromonas	Pseudoalteromonas sp.
ASV_734	7.4				0.028			Bacteria	Proteobacteria	Gammaproteobacteria	Betaproteobacteriales	Burkholderiaceae	Bordetella	Achromobacter sp.
ASV_67	28	-35			3.0e-35	8.3e-56		Bacteria	Proteobacteria	Gammaproteobacteria	Betaproteobacteriales	Burkholderiaceae	Comamonas	unknown species
ASV_100	26		-41		2.6e-27		3.5e-64	Bacteria	Proteobacteria	Gammaproteobacteria	Betaproteobacteriales	Burkholderiaceae	Comamonas	Multi-affiliation
ASV_472	25		-43		4.5e-23		2.2e-63	Bacteria	Proteobacteria	Gammaproteobacteria	Betaproteobacteriales	Burkholderiaceae	Massilia	unknown species
ASV_592	24		-41		9.4e-19		7.7e-52	Bacteria	Proteobacteria	Gammaproteobacteria	Betaproteobacteriales	Burkholderiaceae	Massilia	Multi-affiliation
ASV_341	6.5		-5		0.0014		0.033	Bacteria	Proteobacteria	Gammaproteobacteria	Betaproteobacteriales	Burkholderiaceae	Massilia	Multi-affiliation
ASV_280	12		-5.6		3.3e-13		0.0024	Bacteria	Proteobacteria	Gammaproteobacteria	Betaproteobacteriales	Burkholderiaceae	Massilia	Multi-affiliation
ASV_326	25				2.0e-26			Bacteria	Proteobacteria	Gammaproteobacteria	Betaproteobacteriales	Burkholderiaceae	Massilia	unknown species
ASV_255	27		-5.3		9.0e-53		0.012	Bacteria	Proteobacteria	Gammaproteobacteria	Betaproteobacteriales	Burkholderiaceae	Massilia	Multi-affiliation
ASV_374			-24				5.7e-18	Bacteria	Proteobacteria	Gammaproteobacteria	Betaproteobacteriales	Burkholderiaceae	Massilia	Multi-affiliation
ASV_809	6.9				0.029			Bacteria	Proteobacteria	Gammaproteobacteria	Betaproteobacteriales	Burkholderiaceae	Noviherbaspirillum	Herbaspirillum sp.
ASV_129	7				0.015			Bacteria	Proteobacteria	Gammaproteobacteria	Enterobacteriales	Enterobacteriaceae	Hafnia-Obesumbacterium	Multi-affiliation
ASV_474	27	-36			4.1e-18	3.1e-31		Bacteria	Proteobacteria	Gammaproteobacteria	Enterobacteriales	Enterobacteriaceae	Kluyvera	Multi-affiliation
ASV_545	25	-31			9.0e-20	6.3e-29		Bacteria	Proteobacteria	Gammaproteobacteria	Enterobacteriales	Enterobacteriaceae	Kosakonia	Multi-affiliation
ASV_335	27	-35			4.0e-24	4.6e-40		Bacteria	Proteobacteria	Gammaproteobacteria	Enterobacteriales	Enterobacteriaceae	Multi-affiliation	Multi-affiliation
ASV_725	26	-35			1.1e-16	1.5e-29		Bacteria	Proteobacteria	Gammaproteobacteria	Enterobacteriales	Enterobacteriaceae	Multi-affiliation	Multi-affiliation
ASV_336	6.4				0.045			Bacteria	Proteobacteria	Gammaproteobacteria	Enterobacteriales	Enterobacteriaceae	Multi-affiliation	Multi-affiliation
ASV_386	7.9				0.00023			Bacteria	Proteobacteria	Gammaproteobacteria	Enterobacteriales	Enterobacteriaceae	Pantoea	Multi-affiliation
ASV_195	26				3.0e-50			Bacteria	Proteobacteria	Gammaproteobacteria	Enterobacteriales	Enterobacteriaceae	Pantoea	Multi-affiliation
ASV_502	8				0.034			Bacteria	Proteobacteria	Gammaproteobacteria	Enterobacteriales	Enterobacteriaceae	Proteus	Multi-affiliation
ASV_506	26	-28			7.8e-12	2.1e-13		Bacteria	Proteobacteria	Gammaproteobacteria	Enterobacteriales	Enterobacteriaceae	Proteus	Multi-affiliation
ASV_89	5.7				0.017			Bacteria	Proteobacteria	Gammaproteobacteria	Multi-affiliation	Multi-affiliation	Multi-affiliation	Multi-affiliation
ASV_66		5.4				0.0022		Bacteria	Proteobacteria	Gammaproteobacteria	Multi-affiliation	Multi-affiliation	Multi-affiliation	Multi-affiliation
ASV_211		-21	28			1.0e-26	2.0e-46	Bacteria	Proteobacteria	Gammaproteobacteria	Oceanospirillales	Halomonadaceae	Marinospirillum	Multi-affiliation
ASV_22	29		-7.4		1.6e-38		0.0056	Bacteria	Proteobacteria	Gammaproteobacteria	Pasteurellales	Pasteurellaceae	Mannheimia	Multi-affiliation
ASV_715	27		-36		1.6e-30		1.8e-52	Bacteria	Proteobacteria	Gammaproteobacteria	Pseudomonadales	Moraxellaceae	Acinetobacter	unknown species
ASV_1026	26	-37			1.3e-32	2.7e-65		Bacteria	Proteobacteria	Gammaproteobacteria	Pseudomonadales	Moraxellaceae	Acinetobacter	unknown species
ASV_44	27		-32		8.1e-82		1.1e-112	Bacteria	Proteobacteria	Gammaproteobacteria	Pseudomonadales	Moraxellaceae	Acinetobacter	Multi-affiliation
ASV_184	5.8				0.029			Bacteria	Proteobacteria	Gammaproteobacteria	Pseudomonadales	Moraxellaceae	Acinetobacter	Multi-affiliation
ASV_950	7.7	-6.8			0.00072	0.0073		Bacteria	Proteobacteria	Gammaproteobacteria	Pseudomonadales	Moraxellaceae	Acinetobacter	Multi-affiliation
ASV_845	7.3				0.0017			Bacteria	Proteobacteria	Gammaproteobacteria	Pseudomonadales	Moraxellaceae	Acinetobacter	Multi-affiliation
ASV_256	22		-40		1.2e-21		1.8e-65	Bacteria	Proteobacteria	Gammaproteobacteria	Pseudomonadales	Moraxellaceae	Acinetobacter	Multi-affiliation
ASV_618	6.7				0.0084			Bacteria	Proteobacteria	Gammaproteobacteria	Pseudomonadales	Moraxellaceae	Acinetobacter	unknown species
ASV_663	27	-34			2.9e-34	3.1e-54		Bacteria	Proteobacteria	Gammaproteobacteria	Pseudomonadales	Moraxellaceae	Acinetobacter	unknown species
ASV_61		-23	26			6.0e-26	1.5e-32	Bacteria	Proteobacteria	Gammaproteobacteria	Pseudomonadales	Moraxellaceae	Acinetobacter	Multi-affiliation
ASV_169			-21				3.0e-19	Bacteria	Proteobacteria	Gammaproteobacteria	Pseudomonadales	Moraxellaceae	Acinetobacter	Multi-affiliation
ASV_96			39				3.8e-82	Bacteria	Proteobacteria	Gammaproteobacteria	Pseudomonadales	Moraxellaceae	Moraxella	unknown species
ASV_95	3.5	-5	-22		0.046	0.0054	1.7e-45	Bacteria	Proteobacteria	Gammaproteobacteria	Pseudomonadales	Moraxellaceae	Psychrobacter	Multi-affiliation
ASV_77		43	-6.4			3.6e-102	0.0077	Bacteria	Proteobacteria	Gammaproteobacteria	Pseudomonadales	Moraxellaceae	Psychrobacter	Multi-affiliation
ASV_286		32	-32			1.1e-15	5.4e-15	Bacteria	Proteobacteria	Gammaproteobacteria	Pseudomonadales	Moraxellaceae	Psychrobacter	Multi-affiliation
ASV_81	22		-50		2.9e-16		1.2e-74	Bacteria	Proteobacteria	Gammaproteobacteria	Pseudomonadales	Pseudomonadaceae	Pseudomonas	Multi-affiliation
ASV_1047	7.5				0.013			Bacteria	Proteobacteria	Gammaproteobacteria	Pseudomonadales	Pseudomonadaceae	Pseudomonas	Multi-affiliation
ASV_397	8.1				0.015			Bacteria	Proteobacteria	Gammaproteobacteria	Pseudomonadales	Pseudomonadaceae	Pseudomonas	Multi-affiliation
ASV_148	4.9		-23		0.037		1.4e-27	Bacteria	Proteobacteria	Gammaproteobacteria	Pseudomonadales	Pseudomonadaceae	Pseudomonas	Multi-affiliation
ASV_619			-23				2.8e-21	Bacteria	Proteobacteria	Gammaproteobacteria	Pseudomonadales	Pseudomonadaceae	Pseudomonas	Multi-affiliation
ASV_69			-8.4				7.8e-11	Bacteria	Proteobacteria	Gammaproteobacteria	Pseudomonadales	Pseudomonadaceae	Pseudomonas	Multi-affiliation
ASV_623		36	-35			3.8e-31	3.7e-27	Bacteria	Proteobacteria	Gammaproteobacteria	Vibrionales	Vibrionaceae	Vibrio	Vibrio casei
ASV_396	8.5	-7.6			0.0012	0.0096		Bacteria	Proteobacteria	Gammaproteobacteria	Xanthomonadales	Xanthomonadaceae	Multi-affiliation	Multi-affiliation
ASV_359	8.5				0.0017			Bacteria	Proteobacteria	Gammaproteobacteria	Xanthomonadales	Xanthomonadaceae	SN8	Multi-affiliation
ASV_300	26	-34			5.8e-33	1.6e-56		Bacteria	Proteobacteria	Gammaproteobacteria	Xanthomonadales	Xanthomonadaceae	SN8	Xanthomonas massiliensis
ASV_389	27	-30			3.6e-31	1.2e-40		Bacteria	Proteobacteria	Gammaproteobacteria	Xanthomonadales	Xanthomonadaceae	SN8	Multi-affiliation
ASV_161	27	-33			1.3e-26	1.2e-38		Bacteria	Proteobacteria	Gammaproteobacteria	Xanthomonadales	Xanthomonadaceae	Stenotrophomonas	Multi-affiliation
ASV_117	27	-35			5.1e-32	1.1e-52		Bacteria	Proteobacteria	Gammaproteobacteria	Xanthomonadales	Xanthomonadaceae	Stenotrophomonas	Multi-affiliation
ASV_281	26	-34			1.4e-20	1.3e-35		Bacteria	Proteobacteria	Gammaproteobacteria	Xanthomonadales	Xanthomonadaceae	Stenotrophomonas	Multi-affiliation
ASV_237	7.9				0.0024			Bacteria	Proteobacteria	Gammaproteobacteria	Xanthomonadales	Xanthomonadaceae	Stenotrophomonas	unknown species
ASV_20			-25				3.1e-24	Bacteria	Tenericutes	Mollicutes	Mycoplasmatales	Mycoplasmataceae	Mycoplasma	Mycoplasma bovirhinis
ASV_57			-23				1.2e-11	Bacteria	Tenericutes	Mollicutes	Mycoplasmatales	Mycoplasmataceae	Mycoplasma	Mycoplasma bovirhinis
vide	41	192	152
nb ASVs affected	201	50	90
ASVs affected (%)	0.830579	0.206612	0.371901
Vaginal microbiota
	log fold change				p-value(adjusted)
ASV	-1W vs 1M	1M vs 3M	3M vs 7M		-1W vs 1M	1M vs 3M	3M vs 7M	Kingdom	Phylum	Class	Order	Family	Genus	Species
ASV_80		-29				3.7e-33		Bacteria	Actinobacteria	Actinobacteria	Actinomycetales	Actinomycetaceae	Trueperella	Multi-affiliation
ASV_114	25		-34		3.6e-18		8.9e-42	Bacteria	Actinobacteria	Actinobacteria	Bifidobacteriales	Bifidobacteriaceae	Bifidobacterium	unknown species
ASV_29	27		-6.1		3.1e-33		0.0085	Bacteria	Actinobacteria	Actinobacteria	Bifidobacteriales	Bifidobacteriaceae	Bifidobacterium	Multi-affiliation
ASV_556		-28				2.8e-12		Bacteria	Actinobacteria	Actinobacteria	Corynebacteriales	Corynebacteriaceae	Corynebacterium	unknown species
ASV_483			-21				1.4e-8	Bacteria	Actinobacteria	Actinobacteria	Corynebacteriales	Corynebacteriaceae	Corynebacterium	unknown species
ASV_260			-22				2.3e-15	Bacteria	Actinobacteria	Actinobacteria	Corynebacteriales	Corynebacteriaceae	Corynebacterium	unknown species
ASV_101		-25	27			3.9e-10	6.7e-11	Bacteria	Actinobacteria	Actinobacteria	Corynebacteriales	Corynebacteriaceae	Corynebacterium 1	unknown species
ASV_401	25	-28			2.3e-8	2.4e-14		Bacteria	Actinobacteria	Actinobacteria	Micrococcales	Micrococcaceae	Paenarthrobacter	unknown species
ASV_70		-19				1.9e-05		Bacteria	Actinobacteria	Actinobacteria	Micrococcales	Micrococcaceae	Rothia	unknown species
ASV_215	26		-37		3.3e-8		2.9e-20	Bacteria	Actinobacteria	Coriobacteriia	Coriobacteriales	Atopobiaceae	Olsenella	unknown species
ASV_439	25				2.0e-27			Bacteria	Bacteroidetes	Bacteroidia	Bacteroidales	Bacteroidaceae	Bacteroides	unknown species
ASV_650	24				8.4e-18			Bacteria	Bacteroidetes	Bacteroidia	Bacteroidales	Bacteroidaceae	Bacteroides	unknown species
ASV_210	26				1.2e-38			Bacteria	Bacteroidetes	Bacteroidia	Bacteroidales	Bacteroidaceae	Bacteroides	unknown species
ASV_196	8.2				0.0032			Bacteria	Bacteroidetes	Bacteroidia	Bacteroidales	Bacteroidaceae	Bacteroides	unknown species
ASV_262	25				3.8e-33			Bacteria	Bacteroidetes	Bacteroidia	Bacteroidales	Bacteroidaceae	Bacteroides	unknown species
ASV_583	24				2.8e-13			Bacteria	Bacteroidetes	Bacteroidia	Bacteroidales	Bacteroidaceae	Bacteroides	unknown species
ASV_441	24	-27			9.8e-9	1.3e-14		Bacteria	Bacteroidetes	Bacteroidia	Bacteroidales	Bacteroidaceae	Bacteroides	unknown species
ASV_37	29	-12	-36		1.5e-26	3.0e-7	8.2e-52	Bacteria	Bacteroidetes	Bacteroidia	Bacteroidales	Bacteroidaceae	Bacteroides	unknown species
ASV_595	25				3.2e-17			Bacteria	Bacteroidetes	Bacteroidia	Bacteroidales	Bacteroidales RF16 group	unknown genus	unknown species
ASV_728	25				7.8e-19			Bacteria	Bacteroidetes	Bacteroidia	Bacteroidales	Bacteroidales RF16 group	unknown genus	unknown species
ASV_499	25				2.1e-13			Bacteria	Bacteroidetes	Bacteroidia	Bacteroidales	Bacteroidales RF16 group	unknown genus	unknown species
ASV_440	25				5.9e-22			Bacteria	Bacteroidetes	Bacteroidia	Bacteroidales	Bacteroidales RF16 group	unknown genus	unknown species
ASV_305	26				5.7e-32			Bacteria	Bacteroidetes	Bacteroidia	Bacteroidales	Bacteroidales RF16 group	unknown genus	unknown species
ASV_302	25				8.3e-11			Bacteria	Bacteroidetes	Bacteroidia	Bacteroidales	Bacteroidales RF16 group	unknown genus	unknown species
ASV_1088	6.6				0.014			Bacteria	Bacteroidetes	Bacteroidia	Bacteroidales	Bacteroidales RF16 group	unknown genus	unknown species
ASV_602	23				3.1e-14			Bacteria	Bacteroidetes	Bacteroidia	Bacteroidales	Bacteroidales RF16 group	unknown genus	unknown species
ASV_290	25				6.4e-35			Bacteria	Bacteroidetes	Bacteroidia	Bacteroidales	Muribaculaceae	unknown genus	unknown species
ASV_150	26	-32			9.6e-11	3.4e-23		Bacteria	Bacteroidetes	Bacteroidia	Bacteroidales	Porphyromonadaceae	Porphyromonas	unknown species
ASV_531	24				2.6e-17			Bacteria	Bacteroidetes	Bacteroidia	Bacteroidales	Prevotellaceae	Alloprevotella	unknown species
ASV_617	24				1.9e-15			Bacteria	Bacteroidetes	Bacteroidia	Bacteroidales	Prevotellaceae	Prevotellaceae UCG-001	unknown species
ASV_482	24				9.2e-16			Bacteria	Bacteroidetes	Bacteroidia	Bacteroidales	Prevotellaceae	Prevotellaceae UCG-001	unknown species
ASV_651	24				2.5e-17			Bacteria	Bacteroidetes	Bacteroidia	Bacteroidales	Prevotellaceae	Prevotellaceae UCG-003	unknown species
ASV_419	24				9.7e-14			Bacteria	Bacteroidetes	Bacteroidia	Bacteroidales	Prevotellaceae	Prevotellaceae UCG-003	unknown species
ASV_739	6.5				0.04			Bacteria	Bacteroidetes	Bacteroidia	Bacteroidales	Prevotellaceae	Prevotellaceae UCG-003	unknown species
ASV_448	25				2.4e-15			Bacteria	Bacteroidetes	Bacteroidia	Bacteroidales	Prevotellaceae	Prevotellaceae UCG-003	unknown species
ASV_713	24		-39		5.5e-14		2.7e-48	Bacteria	Bacteroidetes	Bacteroidia	Bacteroidales	Prevotellaceae	Prevotellaceae UCG-004	unknown species
ASV_489	25				3.0e-24			Bacteria	Bacteroidetes	Bacteroidia	Bacteroidales	Rikenellaceae	Alistipes	unknown species
ASV_479	23				6.3e-9			Bacteria	Bacteroidetes	Bacteroidia	Bacteroidales	Rikenellaceae	Alistipes	unknown species
ASV_804	24				3.4e-14			Bacteria	Bacteroidetes	Bacteroidia	Bacteroidales	Rikenellaceae	Rikenellaceae RC9 gut group	unknown species
ASV_496	25				3.0e-19			Bacteria	Bacteroidetes	Bacteroidia	Bacteroidales	Rikenellaceae	Rikenellaceae RC9 gut group	unknown species
ASV_487	25				2.7e-14			Bacteria	Bacteroidetes	Bacteroidia	Bacteroidales	Rikenellaceae	Rikenellaceae RC9 gut group	unknown species
ASV_708	25		-36		3.1e-8		2.8e-19	Bacteria	Bacteroidetes	Bacteroidia	Bacteroidales	Rikenellaceae	Rikenellaceae RC9 gut group	unknown species
ASV_768	25		-35		5.8e-11		1.8e-26	Bacteria	Bacteroidetes	Bacteroidia	Bacteroidales	Rikenellaceae	Rikenellaceae RC9 gut group	unknown species
ASV_652	25				4.4e-27			Bacteria	Bacteroidetes	Bacteroidia	Bacteroidales	unknown family	unknown genus	Multi-affiliation
ASV_420	24				7.3e-13			Bacteria	Bacteroidetes	Bacteroidia	Bacteroidales	unknown family	unknown genus	unknown species
ASV_269	25	-50	44		6.8e-8	1.1e-39	9.8e-28	Bacteria	Epsilonbacteraeota	Campylobacteria	Campylobacterales	Campylobacteraceae	Campylobacter	unknown species
ASV_325	7.7				0.0059			Archaea	Euryarchaeota	Methanobacteria	Methanobacteriales	Methanobacteriaceae	Methanobrevibacter	unknown species
ASV_5	25		-33		3.6e-13		5.6e-29	Bacteria	Firmicutes	Bacilli	Bacillales	Planococcaceae	Multi-affiliation	unknown species
ASV_320	26				8.8e-18			Bacteria	Firmicutes	Bacilli	Lactobacillales	Aerococcaceae	Aerosphaera	unknown species
ASV_961	25				5.3e-11			Bacteria	Firmicutes	Bacilli	Lactobacillales	Aerococcaceae	Facklamia	Multi-affiliation
ASV_73	26	-31			1.9e-15	3.5e-32		Bacteria	Firmicutes	Bacilli	Lactobacillales	Lactobacillaceae	Multi-affiliation	unknown species
ASV_2	-29		28		1.2e-17		4.0e-21	Bacteria	Firmicutes	Bacilli	Lactobacillales	Streptococcaceae	Streptococcus	unknown species
ASV_43			-25				2.6e-37	Bacteria	Firmicutes	Bacilli	Lactobacillales	Streptococcaceae	Streptococcus	unknown species
ASV_473	24				1.1e-10			Bacteria	Firmicutes	Clostridia	Clostridiales	Christensenellaceae	Christensenellaceae R-7 group	unknown species
ASV_279	25		-34		5.7e-14		1.5e-32	Bacteria	Firmicutes	Clostridia	Clostridiales	Clostridiaceae 1	Clostridium sensu stricto 1	unknown species
ASV_390	25		-38		1.3e-10		5.5e-29	Bacteria	Firmicutes	Clostridia	Clostridiales	Family XI	Helcococcus	unknown species
ASV_406	26	-28			4.6e-8	1.8e-12		Bacteria	Firmicutes	Clostridia	Clostridiales	Family XI	Helcococcus	unknown species
ASV_392		-30				7.0e-15		Bacteria	Firmicutes	Clostridia	Clostridiales	Family XI	Helcococcus	unknown species
ASV_136	27	-36			6.2e-9	1.9e-20		Bacteria	Firmicutes	Clostridia	Clostridiales	Family XI	Parvimonas	unknown species
ASV_56	29	-38			4.7e-22	1.1e-55		Bacteria	Firmicutes	Clostridia	Clostridiales	Family XI	Peptoniphilus	unknown species
ASV_469	24		-36		1.7e-10		4.8e-29	Bacteria	Firmicutes	Clostridia	Clostridiales	Family XIII	Multi-affiliation	unknown species
ASV_296	24				3.6e-13			Bacteria	Firmicutes	Clostridia	Clostridiales	Lachnospiraceae	[Ruminococcus] gauvreauii group	Multi-affiliation
ASV_172	24				3.8e-12			Bacteria	Firmicutes	Clostridia	Clostridiales	Lachnospiraceae	Acetitomaculum	unknown species
ASV_164	23				7.4e-13			Bacteria	Firmicutes	Clostridia	Clostridiales	Lachnospiraceae	Acetitomaculum	unknown species
ASV_62	25				1.5e-22			Bacteria	Firmicutes	Clostridia	Clostridiales	Lachnospiraceae	Acetitomaculum	unknown species
ASV_783	24		-39		3.2e-11		4.6e-36	Bacteria	Firmicutes	Clostridia	Clostridiales	Lachnospiraceae	Cellulosilyticum	unknown species
ASV_108	25				2.4e-28			Bacteria	Firmicutes	Clostridia	Clostridiales	Lachnospiraceae	Coprococcus 3	unknown species
ASV_209			-21				3.4e-9	Bacteria	Firmicutes	Clostridia	Clostridiales	Lachnospiraceae	Lachnospiraceae FCS020 group	unknown species
ASV_49	23				1.1e-10			Bacteria	Firmicutes	Clostridia	Clostridiales	Lachnospiraceae	Lachnospiraceae NK3A20 group	unknown species
ASV_155	26				1.3e-20			Bacteria	Firmicutes	Clostridia	Clostridiales	Lachnospiraceae	Lachnospiraceae NK3A20 group	unknown species
ASV_178	26		-40		1.2e-22		7.2e-71	Bacteria	Firmicutes	Clostridia	Clostridiales	Lachnospiraceae	Lachnospiraceae NK3A20 group	unknown species
ASV_116	25				5.2e-10			Bacteria	Firmicutes	Clostridia	Clostridiales	Lachnospiraceae	Lachnospiraceae NK3A20 group	unknown species
ASV_218	25		-39		3.9e-15		2.2e-44	Bacteria	Firmicutes	Clostridia	Clostridiales	Lachnospiraceae	Lachnospiraceae NK3A20 group	unknown species
ASV_75	25		-42		9.1e-14		1.7e-47	Bacteria	Firmicutes	Clostridia	Clostridiales	Lachnospiraceae	Lachnospiraceae NK3A20 group	unknown species
ASV_59	7.7				0.027			Bacteria	Firmicutes	Clostridia	Clostridiales	Lachnospiraceae	Lachnospiraceae NK3A20 group	Multi-affiliation
ASV_414	25		-30		3.6e-8		7.5e-14	Bacteria	Firmicutes	Clostridia	Clostridiales	Lachnospiraceae	Lachnospiraceae NK4A136 group	unknown species
ASV_668	24		-31		1.2e-10		9.2e-21	Bacteria	Firmicutes	Clostridia	Clostridiales	Lachnospiraceae	Lachnospiraceae NK4A136 group	unknown species
ASV_997	24		-45		1.6e-10		1.0e-42	Bacteria	Firmicutes	Clostridia	Clostridiales	Lachnospiraceae	Lachnospiraceae UCG-001	Multi-affiliation
ASV_192	25				1.7e-24			Bacteria	Firmicutes	Clostridia	Clostridiales	Lachnospiraceae	Multi-affiliation	Multi-affiliation
ASV_238	26				1.1e-15			Bacteria	Firmicutes	Clostridia	Clostridiales	Lachnospiraceae	Roseburia	Helcococcus ovis
ASV_160	25				3.9e-30			Bacteria	Firmicutes	Clostridia	Clostridiales	Lachnospiraceae	Tyzzerella 4	Multi-affiliation
ASV_276	25				3.3e-19			Bacteria	Firmicutes	Clostridia	Clostridiales	Lachnospiraceae	unknown genus	unknown species
ASV_197	25				1.2e-28			Bacteria	Firmicutes	Clostridia	Clostridiales	Lachnospiraceae	unknown genus	Peptococcus simiae
ASV_267	24				1.0e-17			Bacteria	Firmicutes	Clostridia	Clostridiales	Lachnospiraceae	unknown genus	unknown species
ASV_157	26				1.6e-39			Bacteria	Firmicutes	Clostridia	Clostridiales	Multi-affiliation	Multi-affiliation	unknown species
ASV_47	4.9				0.0011			Bacteria	Firmicutes	Clostridia	Clostridiales	Multi-affiliation	Multi-affiliation	unknown species
ASV_465	26	-30			1.1e-9	2.9e-18		Bacteria	Firmicutes	Clostridia	Clostridiales	Peptococcaceae	Peptococcus	unknown species
ASV_611	24				2.2e-11			Bacteria	Firmicutes	Clostridia	Clostridiales	Peptococcaceae	unknown genus	Multi-affiliation
ASV_99	6.4				0.0016			Bacteria	Firmicutes	Clostridia	Clostridiales	Ruminococcaceae	[Eubacterium] coprostanoligenes group	Multi-affiliation
ASV_362	24				6.1e-14			Bacteria	Firmicutes	Clostridia	Clostridiales	Ruminococcaceae	[Eubacterium] coprostanoligenes group	Multi-affiliation
ASV_297	25				2.4e-17			Bacteria	Firmicutes	Clostridia	Clostridiales	Ruminococcaceae	[Eubacterium] coprostanoligenes group	Facklamia sourekii
ASV_88	26				7.9e-21			Bacteria	Firmicutes	Clostridia	Clostridiales	Ruminococcaceae	[Eubacterium] coprostanoligenes group	Multi-affiliation
ASV_593	22				2.1e-11			Bacteria	Firmicutes	Clostridia	Clostridiales	Ruminococcaceae	Multi-affiliation	unknown species
ASV_455	25				1.1e-11			Bacteria	Firmicutes	Clostridia	Clostridiales	Ruminococcaceae	Negativibacillus	unknown species
ASV_523	24				7.6e-13			Bacteria	Firmicutes	Clostridia	Clostridiales	Ruminococcaceae	Negativibacillus	unknown species
ASV_308	24				1.4e-17			Bacteria	Firmicutes	Clostridia	Clostridiales	Ruminococcaceae	Ruminococcaceae UCG-005	unknown species
ASV_874	25				4.2e-11			Bacteria	Firmicutes	Clostridia	Clostridiales	Ruminococcaceae	Ruminococcaceae UCG-005	unknown species
ASV_434	25				5.8e-27			Bacteria	Firmicutes	Clostridia	Clostridiales	Ruminococcaceae	Ruminococcaceae UCG-005	Multi-affiliation
ASV_424	25		-40		3.6e-16		1.1e-52	Bacteria	Firmicutes	Clostridia	Clostridiales	Ruminococcaceae	Ruminococcaceae UCG-005	Campylobacter corcagiensis
ASV_234	25				5.7e-32			Bacteria	Firmicutes	Clostridia	Clostridiales	Ruminococcaceae	Ruminococcaceae UCG-005	unknown species
ASV_122	26				9.3e-23			Bacteria	Firmicutes	Clostridia	Clostridiales	Ruminococcaceae	Ruminococcaceae UCG-005	unknown species
ASV_65	5.6				0.0022			Bacteria	Firmicutes	Clostridia	Clostridiales	Ruminococcaceae	Ruminococcaceae UCG-005	Multi-affiliation
ASV_126	7.1				0.017			Bacteria	Firmicutes	Clostridia	Clostridiales	Ruminococcaceae	Ruminococcaceae UCG-005	Multi-affiliation
ASV_32	4				0.006			Bacteria	Firmicutes	Clostridia	Clostridiales	Ruminococcaceae	Ruminococcaceae UCG-005	Bifidobacterium merycicum
ASV_284	25				1.8e-23			Bacteria	Firmicutes	Clostridia	Clostridiales	Ruminococcaceae	Ruminococcaceae UCG-005	Multi-affiliation
ASV_201	25				1.3e-18			Bacteria	Firmicutes	Clostridia	Clostridiales	Ruminococcaceae	Ruminococcaceae UCG-005	Multi-affiliation
ASV_431	25				4.4e-18			Bacteria	Firmicutes	Clostridia	Clostridiales	Ruminococcaceae	Ruminococcaceae UCG-005	Porphyromonas levii
ASV_459	24				1.1e-12			Bacteria	Firmicutes	Clostridia	Clostridiales	Ruminococcaceae	Ruminococcaceae UCG-005	unknown species
ASV_639	25				1.9e-33			Bacteria	Firmicutes	Clostridia	Clostridiales	Ruminococcaceae	Ruminococcaceae UCG-005	unknown species
ASV_295	4.9				0.023			Bacteria	Firmicutes	Clostridia	Clostridiales	Ruminococcaceae	Ruminococcaceae UCG-005	unknown species
ASV_293	25				3.9e-30			Bacteria	Firmicutes	Clostridia	Clostridiales	Ruminococcaceae	Ruminococcaceae UCG-005	unknown species
ASV_312	26		-45		5.5e-14		7.1e-52	Bacteria	Firmicutes	Clostridia	Clostridiales	Ruminococcaceae	Ruminococcaceae UCG-005	unknown species
ASV_264	25				1.5e-21			Bacteria	Firmicutes	Clostridia	Clostridiales	Ruminococcaceae	Ruminococcaceae UCG-005	unknown species
ASV_343	24				1.8e-15			Bacteria	Firmicutes	Clostridia	Clostridiales	Ruminococcaceae	Ruminococcaceae UCG-009	unknown species
ASV_679	24				3.6e-15			Bacteria	Firmicutes	Clostridia	Clostridiales	Ruminococcaceae	Ruminococcaceae UCG-009	unknown species
ASV_607	8.5				0.006			Bacteria	Firmicutes	Clostridia	Clostridiales	Ruminococcaceae	Ruminococcaceae UCG-010	unknown species
ASV_967	25		-26		5.9e-8		1.2e-10	Bacteria	Firmicutes	Clostridia	Clostridiales	Ruminococcaceae	Ruminococcaceae UCG-010	unknown species
ASV_638	25				9.6e-19			Bacteria	Firmicutes	Clostridia	Clostridiales	Ruminococcaceae	Ruminococcaceae UCG-010	unknown species
ASV_1009	24				1.7e-9			Bacteria	Firmicutes	Clostridia	Clostridiales	Ruminococcaceae	Ruminococcaceae UCG-010	unknown species
ASV_501	26				4.9e-21			Bacteria	Firmicutes	Clostridia	Clostridiales	Ruminococcaceae	Ruminococcaceae UCG-010	unknown species
ASV_824	26		-36		1.8e-9		2.0e-22	Bacteria	Firmicutes	Clostridia	Clostridiales	Ruminococcaceae	Ruminococcaceae UCG-010	unknown species
ASV_706	25				2.7e-16			Bacteria	Firmicutes	Clostridia	Clostridiales	Ruminococcaceae	Ruminococcaceae UCG-010	unknown species
ASV_688	25				2.1e-12			Bacteria	Firmicutes	Clostridia	Clostridiales	Ruminococcaceae	Ruminococcaceae UCG-010	unknown species
ASV_764	26		-40		3.3e-8		5.6e-23	Bacteria	Firmicutes	Clostridia	Clostridiales	Ruminococcaceae	Ruminococcaceae UCG-010	unknown species
ASV_575	25				1.9e-14			Bacteria	Firmicutes	Clostridia	Clostridiales	Ruminococcaceae	Ruminococcaceae UCG-010	Multi-affiliation
ASV_541		-27	29			3.1e-34	6.4e-36	Bacteria	Firmicutes	Clostridia	Clostridiales	Ruminococcaceae	Ruminococcaceae UCG-010	unknown species
ASV_1054			32				1.4e-14	Bacteria	Firmicutes	Clostridia	Clostridiales	Ruminococcaceae	Ruminococcaceae UCG-010	unknown species
ASV_1137			32				1.4e-14	Bacteria	Firmicutes	Clostridia	Clostridiales	Ruminococcaceae	Ruminococcaceae UCG-010	unknown species
ASV_486	24				5.6e-13			Bacteria	Firmicutes	Clostridia	Clostridiales	Ruminococcaceae	Ruminococcaceae UCG-013	unknown species
ASV_373	24				2.1e-15			Bacteria	Firmicutes	Clostridia	Clostridiales	Ruminococcaceae	Ruminococcaceae UCG-013	unknown species
ASV_141	26				2.1e-27			Bacteria	Firmicutes	Clostridia	Clostridiales	Ruminococcaceae	Ruminococcaceae UCG-013	unknown species
ASV_509	25		-45		4.5e-16		7.5e-66	Bacteria	Firmicutes	Clostridia	Clostridiales	Ruminococcaceae	Ruminococcaceae UCG-013	unknown species
ASV_885			33				2.3e-15	Bacteria	Firmicutes	Clostridia	Clostridiales	Ruminococcaceae	Ruminococcaceae UCG-013	unknown species
ASV_91	26				9.9e-27			Bacteria	Firmicutes	Clostridia	Clostridiales	Ruminococcaceae	Ruminococcaceae UCG-014	unknown species
ASV_610	24				1.7e-12			Bacteria	Firmicutes	Clostridia	Clostridiales	Ruminococcaceae	Ruminococcaceae UCG-014	unknown species
ASV_416	23				1.6e-9			Bacteria	Firmicutes	Clostridia	Clostridiales	Ruminococcaceae	Ruminococcaceae UCG-014	unknown species
ASV_266	22		-48		2.9e-10		1.4e-57	Bacteria	Firmicutes	Clostridia	Clostridiales	Ruminococcaceae	Ruminococcaceae UCG-014	unknown species
ASV_176	25		-42		9.5e-12		2.3e-39	Bacteria	Firmicutes	Clostridia	Clostridiales	Ruminococcaceae	Ruminococcaceae UCG-014	unknown species
ASV_86	24				1.5e-32			Bacteria	Firmicutes	Clostridia	Clostridiales	Ruminococcaceae	Ruminococcaceae UCG-014	unknown species
ASV_63	25				8.4e-24			Bacteria	Firmicutes	Clostridia	Clostridiales	Ruminococcaceae	Ruminococcus 2	unknown species
ASV_244	24				2.9e-14			Bacteria	Firmicutes	Clostridia	Clostridiales	Ruminococcaceae	Ruminococcus 2	unknown species
ASV_194	26				1.1e-26			Bacteria	Firmicutes	Clostridia	Clostridiales	Ruminococcaceae	unknown genus	unknown species
ASV_551	24		-43		8.9e-14		4.2e-53	Bacteria	Firmicutes	Clostridia	Clostridiales	Ruminococcaceae	unknown genus	unknown species
ASV_576	22				4.6e-11			Bacteria	Firmicutes	Erysipelotrichia	Erysipelotrichales	Erysipelotrichaceae	[Anaerorhabdus] furcosa group	Multi-affiliation
ASV_348	22				3.4e-14			Bacteria	Firmicutes	Erysipelotrichia	Erysipelotrichales	Erysipelotrichaceae	Erysipelotrichaceae UCG-009	Multi-affiliation
ASV_235	25				3.3e-21			Bacteria	Firmicutes	Negativicutes	Selenomonadales	Acidaminococcaceae	Phascolarctobacterium	Multi-affiliation
ASV_38	30	-12	-32		1.8e-23	2.7e-05	7.0e-36	Bacteria	Fusobacteria	Fusobacteriia	Fusobacteriales	Fusobacteriaceae	Fusobacterium	Corynebacterium sp.
ASV_887	7.5				0.043			Bacteria	Lentisphaerae	Lentisphaeria	Victivallales	Victivallaceae	Victivallis	Corynebacterium uropygiale
ASV_303	24				7.5e-15			Bacteria	Patescibacteria	Saccharimonadia	Saccharimonadales	Saccharimonadaceae	Candidatus Saccharimonas	unknown species
ASV_25	-28				1.7e-9			Bacteria	Proteobacteria	Alphaproteobacteria	Sphingomonadales	Sphingomonadaceae	Rhizorhapis	unknown species
ASV_412	23				6.5e-21			Bacteria	Proteobacteria	Gammaproteobacteria	Aeromonadales	Succinivibrionaceae	Ruminobacter	unknown species
ASV_171	27		-47		2.1e-27		4.7e-110	Bacteria	Proteobacteria	Gammaproteobacteria	Aeromonadales	Succinivibrionaceae	Succinivibrio	unknown species
ASV_226	26				1.2e-30			Bacteria	Proteobacteria	Gammaproteobacteria	Aeromonadales	Succinivibrionaceae	Succinivibrio	Multi-affiliation
ASV_89	7.5				0.03			Bacteria	Proteobacteria	Gammaproteobacteria	Multi-affiliation	Multi-affiliation	Multi-affiliation	Corynebacterium uropygiale
ASV_855	24		-35		8.9e-14		1.1e-35	Bacteria	Spirochaetes	Spirochaetia	Spirochaetales	Spirochaetaceae	Treponema 2	Corynebacterium uropygiale
vide	13	138	114
nb ASVs affected	142	17	41
ASVs affected (%)	0.916129	0.109677	0.264516
milk microbiota
	log fold change				p-value(adjusted)
ASV	-1W vs 1M	1M vs 3M	3M vs 7M		-1W vs 1M	1M vs 3M	3M vs 7M	Kingdom	Phylum	Class	Order	Family	Genus	Species
ASV_29		-2.3	-27			0.028	2.0e-218	Bacteria	Actinobacteria	Actinobacteria	Bifidobacteriales	Bifidobacteriaceae	Bifidobacterium	Multi-affiliation
ASV_322		-5.6	-20			0.022	1.4e-24	Bacteria	Actinobacteria	Actinobacteria	Bifidobacteriales	Bifidobacteriaceae	Bifidobacterium	Bifidobacterium choerinum
ASV_114			-24				3.3e-73	Bacteria	Actinobacteria	Actinobacteria	Bifidobacteriales	Bifidobacteriaceae	Bifidobacterium	Bifidobacterium merycicum
ASV_28		-2.7				0.0054		Bacteria	Actinobacteria	Actinobacteria	Corynebacteriales	Corynebacteriaceae	Corynebacterium 1	Multi-affiliation
ASV_233		-7.1	-19			0.0075	3.2e-17	Bacteria	Actinobacteria	Actinobacteria	Corynebacteriales	Corynebacteriaceae	Corynebacterium 1	Corynebacterium sp.
ASV_35			-27				2.4e-116	Bacteria	Actinobacteria	Actinobacteria	Corynebacteriales	Corynebacteriaceae	Corynebacterium 1	Corynebacterium camporealensis
ASV_143			-4.7				0.0095	Bacteria	Actinobacteria	Actinobacteria	Corynebacteriales	Corynebacteriaceae	Corynebacterium 1	Multi-affiliation
ASV_68			-24				1.3e-28	Bacteria	Actinobacteria	Actinobacteria	Corynebacteriales	Corynebacteriaceae	Corynebacterium 1	Corynebacterium sp.
ASV_162			-5.4				0.0019	Bacteria	Actinobacteria	Actinobacteria	Corynebacteriales	Corynebacteriaceae	Corynebacterium 1	unknown species
ASV_193			-20				1.9e-10	Bacteria	Actinobacteria	Actinobacteria	Corynebacteriales	Corynebacteriaceae	Corynebacterium 1	Corynebacterium sp.
ASV_93			-5				0.00047	Bacteria	Actinobacteria	Actinobacteria	Corynebacteriales	Corynebacteriaceae	Multi-affiliation	Multi-affiliation
ASV_217		-6.8	6.2			0.0037	0.01	Bacteria	Actinobacteria	Actinobacteria	Micrococcales	Dermatophilaceae	Mobilicoccus	Mobilicoccus sp.
ASV_52		26	2.9			8.4e-195	0.0086	Bacteria	Actinobacteria	Actinobacteria	Micrococcales	Microbacteriaceae	Multi-affiliation	Multi-affiliation
ASV_332		25				2.2e-53		Bacteria	Actinobacteria	Actinobacteria	Micrococcales	Microbacteriaceae	Multi-affiliation	Multi-affiliation
ASV_585			7.6				0.003	Bacteria	Actinobacteria	Actinobacteria	Micrococcales	Micrococcaceae	Micrococcus	Multi-affiliation
ASV_215			-23				1.5e-56	Bacteria	Actinobacteria	Coriobacteriia	Coriobacteriales	Atopobiaceae	Olsenella	Multi-affiliation
ASV_290		-6.1				0.035		Bacteria	Bacteroidetes	Bacteroidia	Bacteroidales	Muribaculaceae	unknown genus	unknown species
ASV_339		-6				0.047		Bacteria	Bacteroidetes	Bacteroidia	Bacteroidales	Prevotellaceae	Prevotellaceae UCG-003	unknown species
ASV_198		-6.6				0.047		Bacteria	Bacteroidetes	Bacteroidia	Bacteroidales	Prevotellaceae	Prevotellaceae UCG-003	unknown species
ASV_115		-27	24			8.0e-85	1.4e-59	Bacteria	Bacteroidetes	Bacteroidia	Cytophagales	Spirosomaceae	Pseudarcicella	unknown species
ASV_147			-24				3.9e-66	Bacteria	Bacteroidetes	Bacteroidia	Flavobacteriales	Flavobacteriaceae	Flavobacterium	Multi-affiliation
ASV_700			7.6				0.019	Bacteria	Chloroflexi	Chloroflexia	Thermomicrobiales	JG30-KF-CM45	unknown genus	unknown species
ASV_225		-23	30			3.5e-48	4.4e-73	Bacteria	Firmicutes	Bacilli	Bacillales	Bacillaceae	Bacillus	Multi-affiliation
ASV_787		-5.8				0.041		Bacteria	Firmicutes	Bacilli	Bacillales	Planococcaceae	Caryophanon	Multi-affiliation
ASV_92			-4				0.0014	Bacteria	Firmicutes	Bacilli	Bacillales	Planococcaceae	Caryophanon	Caryophanon latum
ASV_23			-29				1.7e-263	Bacteria	Firmicutes	Bacilli	Bacillales	Planococcaceae	Kurthia	unknown species
ASV_166			-25				3.7e-61	Bacteria	Firmicutes	Bacilli	Bacillales	Planococcaceae	Lysinibacillus	Multi-affiliation
ASV_170		-29				5.1e-54		Bacteria	Firmicutes	Bacilli	Bacillales	Planococcaceae	Multi-affiliation	Multi-affiliation
ASV_5			-5.1				7.4e-14	Bacteria	Firmicutes	Bacilli	Bacillales	Planococcaceae	Multi-affiliation	Multi-affiliation
ASV_476		-6.4				8.0e-7		Bacteria	Firmicutes	Bacilli	Bacillales	Planococcaceae	Solibacillus	unknown species
ASV_102			-3.2				0.012	Bacteria	Firmicutes	Bacilli	Bacillales	Planococcaceae	Solibacillus	unknown species
ASV_1041		-5.9				0.045		Bacteria	Firmicutes	Bacilli	Bacillales	Planococcaceae	unknown genus	unknown species
ASV_253		-7	7.7			5.9e-05	6.8e-06	Bacteria	Firmicutes	Bacilli	Bacillales	Staphylococcaceae	Jeotgalicoccus	unknown species
ASV_145		-6.2	5.3			0.015	0.05	Bacteria	Firmicutes	Bacilli	Bacillales	Staphylococcaceae	Staphylococcus	Multi-affiliation
ASV_257			8.3				2.3e-05	Bacteria	Firmicutes	Bacilli	Bacillales	Staphylococcaceae	Staphylococcus	Multi-affiliation
ASV_51			-26				2.8e-102	Bacteria	Firmicutes	Bacilli	Bacillales	Staphylococcaceae	Staphylococcus	Multi-affiliation
ASV_189			-25				1.8e-56	Bacteria	Firmicutes	Bacilli	Lactobacillales	Aerococcaceae	Facklamia	metagenome
ASV_142		-7.1	6			0.0043	0.023	Bacteria	Firmicutes	Bacilli	Lactobacillales	Aerococcaceae	unknown genus	unknown species
ASV_681		-6.5				0.045		Bacteria	Firmicutes	Bacilli	Lactobacillales	Carnobacteriaceae	unknown genus	unknown species
ASV_250			-24				2.0e-51	Bacteria	Firmicutes	Bacilli	Lactobacillales	Carnobacteriaceae	unknown genus	unknown species
ASV_248			-4.9				0.025	Bacteria	Firmicutes	Bacilli	Lactobacillales	Enterococcaceae	Enterococcus	Enterococcus saccharolyticus
ASV_90		-9.7	-15			0.0033	5.1e-7	Bacteria	Firmicutes	Bacilli	Lactobacillales	Lactobacillaceae	Lactobacillus	Multi-affiliation
ASV_134		-6.7	5.1			0.0017	0.025	Bacteria	Firmicutes	Clostridia	Clostridiales	Christensenellaceae	Christensenellaceae R-7 group	unknown species
ASV_473			4.8				0.042	Bacteria	Firmicutes	Clostridia	Clostridiales	Christensenellaceae	Christensenellaceae R-7 group	unknown species
ASV_279		-7.3				0.0043		Bacteria	Firmicutes	Clostridia	Clostridiales	Clostridiaceae 1	Clostridium sensu stricto 1	unknown species
ASV_371		-7.3	5.6			0.0054	0.05	Bacteria	Firmicutes	Clostridia	Clostridiales	Family XIII	Family XIII AD3011 group	unknown species
ASV_445		-6.5				0.022		Bacteria	Firmicutes	Clostridia	Clostridiales	Lachnospiraceae	[Eubacterium] hallii group	unknown species
ASV_379		-7.2	6.1			0.0044	0.025	Bacteria	Firmicutes	Clostridia	Clostridiales	Lachnospiraceae	[Ruminococcus] gauvreauii group	unknown species
ASV_528		-6.6				0.0054		Bacteria	Firmicutes	Clostridia	Clostridiales	Lachnospiraceae	Coprococcus 1	unknown species
ASV_586		-7.5				0.0034		Bacteria	Firmicutes	Clostridia	Clostridiales	Lachnospiraceae	Coprococcus 3	unknown species
ASV_430		-6.3				8.7e-8		Bacteria	Firmicutes	Clostridia	Clostridiales	Lachnospiraceae	Lachnospiraceae NK3A20 group	unknown species
ASV_218		-4.7				0.0033		Bacteria	Firmicutes	Clostridia	Clostridiales	Lachnospiraceae	Lachnospiraceae NK3A20 group	unknown species
ASV_626		-6.5				0.035		Bacteria	Firmicutes	Clostridia	Clostridiales	Lachnospiraceae	Marvinbryantia	unknown species
ASV_276		-6.9				0.018		Bacteria	Firmicutes	Clostridia	Clostridiales	Lachnospiraceae	unknown genus	unknown species
ASV_338		-6.1	6			0.04	0.048	Bacteria	Firmicutes	Clostridia	Clostridiales	Multi-affiliation	Multi-affiliation	Multi-affiliation
ASV_7		-1.6				0.047		Bacteria	Firmicutes	Clostridia	Clostridiales	Peptostreptococcaceae	Multi-affiliation	Multi-affiliation
ASV_362		-6.7				0.05		Bacteria	Firmicutes	Clostridia	Clostridiales	Ruminococcaceae	[Eubacterium] coprostanoligenes group	unknown species
ASV_88			-25				7.0e-80	Bacteria	Firmicutes	Clostridia	Clostridiales	Ruminococcaceae	[Eubacterium] coprostanoligenes group	unknown species
ASV_308		-6.8	6.1			0.0075	0.022	Bacteria	Firmicutes	Clostridia	Clostridiales	Ruminococcaceae	Ruminococcaceae UCG-005	unknown species
ASV_240		-6.5				0.0081		Bacteria	Firmicutes	Clostridia	Clostridiales	Ruminococcaceae	Ruminococcaceae UCG-005	unknown species
ASV_293		-4.4				0.023		Bacteria	Firmicutes	Clostridia	Clostridiales	Ruminococcaceae	Ruminococcaceae UCG-005	unknown species
ASV_294		-30	4.7			1.2e-80	0.026	Bacteria	Firmicutes	Clostridia	Clostridiales	Ruminococcaceae	Ruminococcaceae UCG-014	unknown species
ASV_176			-23				2.0e-37	Bacteria	Firmicutes	Clostridia	Clostridiales	Ruminococcaceae	Ruminococcaceae UCG-014	Multi-affiliation
ASV_191		-30	3.5			3.2e-175	0.013	Bacteria	Firmicutes	Clostridia	Clostridiales	Ruminococcaceae	Ruminococcus 2	Multi-affiliation
ASV_363		-6.6				0.041		Bacteria	Firmicutes	Clostridia	Clostridiales	Ruminococcaceae	Ruminococcus 2	unknown species
ASV_63			-3.3				0.012	Bacteria	Firmicutes	Clostridia	Clostridiales	Ruminococcaceae	Ruminococcus 2	unknown species
ASV_194		-7.5				0.0033		Bacteria	Firmicutes	Clostridia	Clostridiales	Ruminococcaceae	unknown genus	unknown species
ASV_777		-5.5	5.5			0.041	0.047	Bacteria	Firmicutes	Erysipelotrichia	Erysipelotrichales	Erysipelotrichaceae	Erysipelotrichaceae UCG-009	unknown species
ASV_686		-4.2				0.033		Bacteria	Firmicutes	Erysipelotrichia	Erysipelotrichales	Erysipelotrichaceae	Turicibacter	unknown species
ASV_113		-4.5	-22			0.008	4.4e-56	Bacteria	Firmicutes	Negativicutes	Selenomonadales	Acidaminococcaceae	Phascolarctobacterium	unknown species
ASV_382			4.4				0.033	Bacteria	Proteobacteria	Alphaproteobacteria	Rhizobiales	Rhizobiaceae	Multi-affiliation	Multi-affiliation
ASV_103			-25				8.2e-55	Bacteria	Proteobacteria	Alphaproteobacteria	Rhodobacterales	Rhodobacteraceae	Gemmobacter	Multi-affiliation
ASV_120		-30	25			8.0e-145	4.2e-91	Bacteria	Proteobacteria	Alphaproteobacteria	Rhodobacterales	Rhodobacteraceae	Paracoccus	Multi-affiliation
ASV_25		-2.4	2.5			0.022	0.019	Bacteria	Proteobacteria	Alphaproteobacteria	Sphingomonadales	Sphingomonadaceae	Rhizorhapis	unknown species
ASV_15			2.7				0.0017	Bacteria	Proteobacteria	Alphaproteobacteria	Sphingomonadales	Sphingomonadaceae	Sphingomonas	Multi-affiliation
ASV_204			-5.7				0.0013	Bacteria	Proteobacteria	Gammaproteobacteria	Betaproteobacteriales	Burkholderiaceae	Comamonas	unknown species
ASV_366		-6.8				0.015		Bacteria	Proteobacteria	Gammaproteobacteria	Enterobacteriales	Enterobacteriaceae	Serratia	Multi-affiliation
ASV_211			7.9				0.0047	Bacteria	Proteobacteria	Gammaproteobacteria	Oceanospirillales	Halomonadaceae	Marinospirillum	Multi-affiliation
ASV_950		-6.2				0.0011		Bacteria	Proteobacteria	Gammaproteobacteria	Pseudomonadales	Moraxellaceae	Acinetobacter	Multi-affiliation
ASV_845		-6.7				0.00078		Bacteria	Proteobacteria	Gammaproteobacteria	Pseudomonadales	Moraxellaceae	Acinetobacter	Multi-affiliation
ASV_169			-25				2.7e-82	Bacteria	Proteobacteria	Gammaproteobacteria	Pseudomonadales	Moraxellaceae	Acinetobacter	Multi-affiliation
ASV_44			-4				9.9e-05	Bacteria	Proteobacteria	Gammaproteobacteria	Pseudomonadales	Moraxellaceae	Acinetobacter	Multi-affiliation
ASV_289			-24				1.3e-27	Bacteria	Proteobacteria	Gammaproteobacteria	Pseudomonadales	Moraxellaceae	Acinetobacter	Multi-affiliation
ASV_184			-26				9.2e-73	Bacteria	Proteobacteria	Gammaproteobacteria	Pseudomonadales	Moraxellaceae	Acinetobacter	Multi-affiliation
ASV_186			-25				1.8e-36	Bacteria	Proteobacteria	Gammaproteobacteria	Pseudomonadales	Moraxellaceae	Acinetobacter	Multi-affiliation
ASV_77		26				1.2e-123		Bacteria	Proteobacteria	Gammaproteobacteria	Pseudomonadales	Moraxellaceae	Psychrobacter	Multi-affiliation
ASV_453		24				2.6e-50		Bacteria	Proteobacteria	Gammaproteobacteria	Pseudomonadales	Pseudomonadaceae	Pseudomonas	Multi-affiliation
ASV_354		25				6.6e-51		Bacteria	Proteobacteria	Gammaproteobacteria	Pseudomonadales	Pseudomonadaceae	Pseudomonas	Multi-affiliation
ASV_820			4.9				6.1e-06	Bacteria	Proteobacteria	Gammaproteobacteria	Pseudomonadales	Pseudomonadaceae	Pseudomonas	Multi-affiliation
ASV_148			-26				1.2e-86	Bacteria	Proteobacteria	Gammaproteobacteria	Pseudomonadales	Pseudomonadaceae	Pseudomonas	Multi-affiliation
ASV_481		-7.1				0.018		Bacteria	Proteobacteria	Gammaproteobacteria	Xanthomonadales	Xanthomonadaceae	Pseudoxanthomonas	unknown species
vide		37	32
nb ASVs affected		54	59
ASVs affected (%)		0.593407	0.648352

## Sheet: SM score
Additional file 4. List of ASVs with abundances changing over time in oral, nasal, vaginal and milk microbiota, and list of ASVs with abundance changing with SM score category in milk microbiota (adjusted P-values < 0.05)
as determined by a DESeq2 analysis (Wald test, negative binomial model).
Effects are reported as log2 fold change (a positive value indicates an increase over time, or an increase between the two SM score category) and adjusted P-values.
Milk microbiota
			log fold change				p-value(adjusted)
ASV		<-1 vs ~0	~0 vs >1	<-1 vs >1		<-1 vs ~0	~0 vs >1	<-1 vs >1		Kingdom	Phylum	Class	Order	Family	Genus
ASV_68		22	-32			3.9e-16	2.5e-30			Bacteria	Actinobacteria	Actinobacteria	Corynebacteriales	Corynebacteriaceae	Corynebacterium 1
ASV_130			-26	-23			6.1e-38	1.1e-19		Bacteria	Actinobacteria	Actinobacteria	Corynebacteriales	Corynebacteriaceae	Corynebacterium 1
ASV_215			-25	-26			8.9e-40	8.7e-28		Bacteria	Actinobacteria	Coriobacteriia	Coriobacteriales	Atopobiaceae	Olsenella
ASV_9			-31	-26			3e-37	3.2e-17		Bacteria	Firmicutes	Bacilli	Bacillales	Staphylococcaceae	Staphylococcus
ASV_17			-29	-23			9.3e-13	7e-05		Bacteria	Firmicutes	Bacilli	Bacillales	Staphylococcaceae	Staphylococcus
ASV_72			-24	-26			2.1e-50	3.4e-37		Bacteria	Firmicutes	Bacilli	Bacillales	Staphylococcaceae	Staphylococcus
ASV_271			-5.4				0.013			Bacteria	Firmicutes	Clostridia	Clostridiales	Christensenellaceae	Christensenellaceae R-7 group
ASV_109			-26	-27			5.6e-59	1.9e-41		Bacteria	Firmicutes	Clostridia	Clostridiales	Clostridiaceae 1	Clostridium sensu stricto 1
ASV_456			-6				0.032			Bacteria	Firmicutes	Clostridia	Clostridiales	Lachnospiraceae	Acetitomaculum
ASV_430			-5				0.013			Bacteria	Firmicutes	Clostridia	Clostridiales	Lachnospiraceae	Lachnospiraceae NK3A20 group
ASV_218			-26	-27			1.3e-51	6e-37		Bacteria	Firmicutes	Clostridia	Clostridiales	Lachnospiraceae	Lachnospiraceae NK3A20 group
ASV_197			-6.5				0.047			Bacteria	Firmicutes	Clostridia	Clostridiales	Lachnospiraceae	unknown genus
ASV_118			-6.6				0.018			Bacteria	Firmicutes	Clostridia	Clostridiales	Multi-affiliation	Multi-affiliation
ASV_144			-24	-27			2.5e-25	2.5e-20		Bacteria	Firmicutes	Clostridia	Clostridiales	Ruminococcaceae	Ruminococcaceae UCG-005
ASV_424			-24	-26			7.2e-34	1.9e-26		Bacteria	Firmicutes	Clostridia	Clostridiales	Ruminococcaceae	Ruminococcaceae UCG-005
ASV_122			-25	-27			9.9e-57	3.6e-42		Bacteria	Firmicutes	Clostridia	Clostridiales	Ruminococcaceae	Ruminococcaceae UCG-005
ASV_149			-7.4				0.00044			Bacteria	Firmicutes	Clostridia	Clostridiales	Ruminococcaceae	Ruminococcaceae UCG-005
ASV_293			-6				0.025			Bacteria	Firmicutes	Clostridia	Clostridiales	Ruminococcaceae	Ruminococcaceae UCG-005
ASV_119			-7.2				0.0011			Bacteria	Firmicutes	Clostridia	Clostridiales	Ruminococcaceae	Ruminococcaceae UCG-005
ASV_141			-6.5				0.027			Bacteria	Firmicutes	Clostridia	Clostridiales	Ruminococcaceae	Ruminococcaceae UCG-013
ASV_484			-5.7				0.03			Bacteria	Firmicutes	Erysipelotrichia	Erysipelotrichales	Erysipelotrichaceae	Catenisphaera
ASV_686			-5.1				0.047			Bacteria	Firmicutes	Erysipelotrichia	Erysipelotrichales	Erysipelotrichaceae	Turicibacter
ASV_249			-6.5				0.035			Bacteria	Proteobacteria	Alphaproteobacteria	Rhizobiales	Rhizobiaceae	Aquamicrobium
ASV_382			-6.5				0.019			Bacteria	Proteobacteria	Alphaproteobacteria	Rhizobiales	Rhizobiaceae	Multi-affiliation
ASV_120			-27	-25			6.9e-36	3.1e-20		Bacteria	Proteobacteria	Alphaproteobacteria	Rhodobacterales	Rhodobacteraceae	Paracoccus
ASV_204			-6.2				0.026			Bacteria	Proteobacteria	Gammaproteobacteria	Betaproteobacteriales	Burkholderiaceae	Comamonas
ASV_184			-24	-24			8e-33	1.9e-21		Bacteria	Proteobacteria	Gammaproteobacteria	Pseudomonadales	Moraxellaceae	Acinetobacter
ASV_315			-5.5				0.027			Archaea	Euryarchaeota	Methanobacteria	Methanobacteriales	Methanobacteriaceae	Methanobrevibacter
ASV_325			-25	-26			1.1e-58	7.4e-41		Archaea	Euryarchaeota	Methanobacteria	Methanobacteriales	Methanobacteriaceae	Methanobrevibacter
