# Supplementary material for: Microbiota members from body sites of dairy cows are largely shared within individual hosts throughout lactation but sharing is limited in the herd
Source: Anim Microbiome. 2023 Jun 12;5:32. doi: 10.1186/s42523-023-00252-w (PMC10262541; doi:10.1186/s42523-023-00252-w)
Supplement: Supplementary file 7 — Additional file 7. List of core ASVs of the oral, nasal, vaginal and milk microbiota. Core ASVs of the 4 anatomic sites are listed for the different time points. Core ASV are defined as ASVs with relative abundance higher than 0.01% in more than 50% of the animals. ASVs in bold correspond to those that belong to the core ASV of a given site at least at 2 time points. [file 42523_2023_252_MOESM7_ESM.xlsx]

## Sheet: Sheet1
Additional File 7. List of core ASVs of the oral, nasal, vaginal and milk microbiota. Core ASVs of the 4 anatomic sites are listed for the different time points
Core ASV are defined as ASVs with relative abundance higher than 0.01% in more than 50% of the animals (prevalence > 0.5)
ASVs in bold correspond to those that belong to the core ASV of a given site at least at 2 time points
		core taxa					mean abundance					prevalence
ASV a	Time	O	M	N	V		O	M	N	V		O	M	N	V	Kingdom	Phylum	Class	Order	Family	Genus	Species
ASV_1	-1W	false	false	true	false		8.6e-05	0	0.22	9.1e-06		0.069	0	0.85	0.05	Bacteria	Bacteroidetes	Bacteroidia	Chitinophagales	Chitinophagaceae	Filobacterium	unknown species
ASV_14		false	false	true	false		0	0	0.064	0		0	0	0.73	0	Bacteria	Bacteroidetes	Bacteroidia	Chitinophagales	Chitinophagaceae	Filobacterium	unknown species
ASV_11	1M	true	false	true	false		0.03	0.00047	0.01	0		0.96	0.018	0.8	0	Bacteria	Firmicutes	Bacilli	Lactobacillales	Lactobacillaceae	Lactobacillus	Multi-affiliation
ASV_15		true	false	true	false		0.0049	0.003	0.026	0.011		0.6	0.11	0.96	0.2	Bacteria	Proteobacteria	Alphaproteobacteria	Sphingomonadales	Sphingomonadaceae	Sphingomonas	Multi-affiliation
ASV_18		true	false	true	false		0.028	3.4e-05	0.0026	0.00016		0.67	0.023	0.67	0.12	Bacteria	Firmicutes	Bacilli	Lactobacillales	Leuconostocaceae	Leuconostoc	Multi-affiliation
ASV_19		true	false	true	false		0.031	1.8e-05	0.0053	0		0.93	0.0058	0.71	0	Bacteria	Firmicutes	Bacilli	Lactobacillales	Lactobacillaceae	Lactobacillus	Multi-affiliation
ASV_24		true	false	true	false		0.024	0.00046	0.0014	0.00083		0.91	0.012	0.53	0.049	Bacteria	Multi-affiliation	Multi-affiliation	Multi-affiliation	Multi-affiliation	Multi-affiliation	Multi-affiliation
ASV_259		true	false	true	false		0.0075	0	0.0017	0		0.96	0	0.73	0	Bacteria	Firmicutes	Bacilli	Lactobacillales	Lactobacillaceae	Lactobacillus	Multi-affiliation
ASV_39		true	false	true	false		0.025	0	0.0063	6.8e-05		0.96	0	0.6	0.024	Bacteria	Firmicutes	Bacilli	Lactobacillales	Lactobacillaceae	Lactobacillus	Multi-affiliation
ASV_4		true	false	true	false		0.11	0.00018	0.072	4.6e-05		0.96	0.058	0.96	0.073	Bacteria	Firmicutes	Bacilli	Lactobacillales	Lactobacillaceae	Lactobacillus	Multi-affiliation
ASV_53		true	false	true	false		0.013	5.3e-05	0.0023	0		0.64	0.018	0.53	0	Bacteria	Firmicutes	Bacilli	Lactobacillales	Leuconostocaceae	Leuconostoc	Multi-affiliation
ASV_54		true	false	true	false		0.0072	0	0.003	0		0.78	0	0.58	0	Bacteria	Firmicutes	Bacilli	Lactobacillales	Lactobacillaceae	Pediococcus	Multi-affiliation
ASV_6		true	false	true	false		0.16	2.4e-05	0.047	0.0009		0.91	0.029	0.8	0.049	Bacteria	Proteobacteria	Alphaproteobacteria	Acetobacterales	Acetobacteraceae	Acetobacter	Multi-affiliation
ASV_100		true	false	false	false		0.013	0.00057	0.0016	0		0.67	0.076	0.29	0	Bacteria	Proteobacteria	Gammaproteobacteria	Betaproteobacteriales	Burkholderiaceae	Comamonas	Multi-affiliation
ASV_111		true	false	false	false		0.003	0.0011	0.00047	0		0.67	0.029	0.29	0	Bacteria	Firmicutes	Bacilli	Lactobacillales	Lactobacillaceae	Pediococcus	Multi-affiliation
ASV_117		true	false	false	false		0.015	0	0.0018	4e-06		0.64	0	0.33	0.024	Bacteria	Proteobacteria	Gammaproteobacteria	Xanthomonadales	Xanthomonadaceae	Stenotrophomonas	Multi-affiliation
ASV_123		true	false	false	false		0.0085	4.4e-05	0.0015	0		0.89	0.0058	0.38	0	Bacteria	Firmicutes	Bacilli	Lactobacillales	Lactobacillaceae	Lactobacillus	Multi-affiliation
ASV_129		true	false	false	false		0.0076	0	0.00024	0		0.51	0	0.2	0	Bacteria	Proteobacteria	Gammaproteobacteria	Enterobacteriales	Enterobacteriaceae	Hafnia-Obesumbacterium	Multi-affiliation
ASV_151		true	false	false	false		0.0038	2e-05	0.0013	0		0.69	0.0058	0.47	0	Bacteria	Firmicutes	Bacilli	Lactobacillales	Leuconostocaceae	Weissella	Multi-affiliation
ASV_175		true	false	false	false		0.0048	3.3e-06	0.00016	0		0.51	0.0058	0.13	0	Bacteria	Firmicutes	Clostridia	Clostridiales	Clostridiaceae 1	Multi-affiliation	Multi-affiliation
ASV_219		true	false	false	false		0.0043	0.0004	0.00098	0		0.82	0.012	0.38	0	Bacteria	Firmicutes	Bacilli	Lactobacillales	Lactobacillaceae	Lactobacillus	Multi-affiliation
ASV_221		true	false	false	false		0.005	0.00034	0.00034	0		0.62	0.0058	0.16	0	Bacteria	Proteobacteria	Gammaproteobacteria	Enterobacteriales	Enterobacteriaceae	Multi-affiliation	Multi-affiliation
ASV_245		true	false	false	false		0.007	0	0.00051	0		0.73	0	0.27	0	Bacteria	Bacteroidetes	Bacteroidia	Sphingobacteriales	Sphingobacteriaceae	Sphingobacterium	Multi-affiliation
ASV_30		true	false	false	false		0.038	5.8e-06	0.0017	0		0.69	0.012	0.42	0	Bacteria	Cyanobacteria	Oxyphotobacteria	Chloroplast	unknown family	unknown genus	Multi-affiliation
ASV_300		true	false	false	false		0.0049	0	0.0011	0		0.64	0	0.36	0	Bacteria	Proteobacteria	Gammaproteobacteria	Xanthomonadales	Xanthomonadaceae	SN8	Xanthomonas massiliensis
ASV_307		true	false	false	false		0.0056	0	0.00062	0		0.58	0	0.27	0	Bacteria	Bacteroidetes	Bacteroidia	Flavobacteriales	Weeksellaceae	Chryseobacterium	Multi-affiliation
ASV_359		true	false	false	false		0.0025	0	0.00068	0		0.64	0	0.31	0	Bacteria	Proteobacteria	Gammaproteobacteria	Xanthomonadales	Xanthomonadaceae	SN8	Multi-affiliation
ASV_36		true	false	false	false		0.024	2.9e-06	0.005	0		0.82	0.0058	0.42	0	Bacteria	Proteobacteria	Alphaproteobacteria	Acetobacterales	Acetobacteraceae	Acetobacter	Multi-affiliation
ASV_402		true	false	false	false		0.0035	0	0.0013	0		0.56	0	0.38	0	Bacteria	Bacteroidetes	Bacteroidia	Flavobacteriales	Weeksellaceae	Empedobacter	Empedobacter brevis
ASV_48		true	false	false	false		0.01	0.0021	0.0007	3.1e-05		0.8	0.018	0.47	0.024	Bacteria	Multi-affiliation	Multi-affiliation	Multi-affiliation	Multi-affiliation	Multi-affiliation	Multi-affiliation
ASV_480		true	false	false	false		0.0038	0	0.00012	0		0.67	0	0.16	0	Bacteria	Proteobacteria	Gammaproteobacteria	Pseudomonadales	Pseudomonadaceae	Pseudomonas	Multi-affiliation
ASV_50		true	false	false	false		0.0072	3.8e-05	0.0012	0		0.73	0.018	0.44	0	Bacteria	Firmicutes	Bacilli	Lactobacillales	Lactobacillaceae	Lactobacillus	Multi-affiliation
ASV_524		true	false	false	false		0.003	0	0.00078	3.8e-06		0.64	0	0.33	0.024	Bacteria	Bacteroidetes	Bacteroidia	Flavobacteriales	Weeksellaceae	Chryseobacterium	Multi-affiliation
ASV_55		true	false	false	false		0.0058	3.5e-06	0.0029	0		0.58	0.0058	0.42	0	Bacteria	Firmicutes	Bacilli	Lactobacillales	Lactobacillaceae	Lactobacillus	Multi-affiliation
ASV_589		true	false	false	false		0.0024	0	0.00077	0		0.91	0	0.53	0	Bacteria	Firmicutes	Bacilli	Lactobacillales	Lactobacillaceae	Lactobacillus	Multi-affiliation
ASV_677		true	false	false	false		0.0016	0	0.00088	0		0.91	0	0.49	0	Bacteria	Firmicutes	Bacilli	Lactobacillales	Lactobacillaceae	Lactobacillus	Multi-affiliation
ASV_73		true	false	false	false		0.0052	2.5e-05	0.0032	0.009		0.89	0.018	0.49	0.27	Bacteria	Firmicutes	Bacilli	Lactobacillales	Lactobacillaceae	Multi-affiliation	Multi-affiliation
ASV_765		true	false	false	false		0.002	0	6.5e-05	0		0.58	0	0.067	0	Bacteria	Proteobacteria	Gammaproteobacteria	Betaproteobacteriales	Burkholderiaceae	Multi-affiliation	Multi-affiliation
ASV_809		true	false	false	false		0.0014	0	0.00021	0		0.51	0	0.24	0	Bacteria	Proteobacteria	Gammaproteobacteria	Betaproteobacteriales	Burkholderiaceae	Noviherbaspirillum	Herbaspirillum sp.
ASV_81		true	false	false	false		0.0022	2.6e-05	0.00014	0.00083		0.67	0.018	0.089	0.049	Bacteria	Proteobacteria	Gammaproteobacteria	Pseudomonadales	Pseudomonadaceae	Pseudomonas	Multi-affiliation
ASV_914		true	false	false	false		0.0016	1.3e-06	8.8e-05	0		0.62	0.0058	0.36	0	Bacteria	Firmicutes	Bacilli	Lactobacillales	Leuconostocaceae	Leuconostoc	Multi-affiliation
ASV_934		true	false	false	false		0.0012	0	0.0001	0		0.56	0	0.13	0	Bacteria	Proteobacteria	Gammaproteobacteria	Pseudomonadales	Moraxellaceae	Acinetobacter	Multi-affiliation
ASV_3		false	true	true	true		0.0034	0.047	0.02	0.029		0.42	0.68	1	0.73	Bacteria	Firmicutes	Clostridia	Clostridiales	Multi-affiliation	Multi-affiliation	Multi-affiliation
ASV_7		false	true	true	true		0.0022	0.038	0.014	0.038		0.47	0.6	0.98	0.73	Bacteria	Firmicutes	Clostridia	Clostridiales	Peptostreptococcaceae	Multi-affiliation	Multi-affiliation
ASV_5		false	true	true	false		0.001	0.057	0.012	0.00082		0.29	0.61	0.98	0.17	Bacteria	Firmicutes	Bacilli	Bacillales	Planococcaceae	Multi-affiliation	Multi-affiliation
ASV_26		false	false	true	true		0.00035	0.016	0.0059	0.0042		0.16	0.49	0.91	0.54	Bacteria	Firmicutes	Erysipelotrichia	Erysipelotrichales	Erysipelotrichaceae	Turicibacter	unknown species
ASV_32		false	false	true	true		0.00087	0.0085	0.0027	0.013		0.16	0.39	0.64	0.71	Bacteria	Firmicutes	Clostridia	Clostridiales	Ruminococcaceae	Ruminococcaceae UCG-005	unknown species
ASV_47		false	false	true	true		0.00058	0.0045	0.0019	0.0062		0.13	0.37	0.71	0.66	Bacteria	Firmicutes	Clostridia	Clostridiales	Multi-affiliation	Multi-affiliation	Multi-affiliation
ASV_1		false	false	true	false		0	3.5e-06	0.1	2.1e-05		0	0.018	0.89	0.024	Bacteria	Bacteroidetes	Bacteroidia	Chitinophagales	Chitinophagaceae	Filobacterium	unknown species
ASV_10		false	false	true	false		0	0	0.0097	0		0	0	0.56	0	Bacteria	Actinobacteria	Actinobacteria	Micrococcales	Microbacteriaceae	Candidatus Limnoluna	unknown species
ASV_101		false	false	true	false		0.00013	0.0016	0.0037	0.0022		0.044	0.088	0.67	0.024	Bacteria	Actinobacteria	Actinobacteria	Corynebacteriales	Corynebacteriaceae	Corynebacterium 1	Corynebacterium sp.
ASV_12		false	false	true	false		0.00035	0.0022	0.0036	0.0012		0.13	0.07	0.69	0.024	Bacteria	Firmicutes	Bacilli	Bacillales	Staphylococcaceae	Staphylococcus	Multi-affiliation
ASV_173		false	false	true	false		0	0.00021	0.001	0		0	0.076	0.53	0	Bacteria	Actinobacteria	Actinobacteria	Corynebacteriales	Corynebacteriaceae	Corynebacterium 1	Multi-affiliation
ASV_177		false	false	true	false		0.0013	0.00099	0.0074	0.00023		0.13	0.082	0.76	0.049	Bacteria	Actinobacteria	Actinobacteria	Micrococcales	Micrococcaceae	Micrococcus	unknown species
ASV_181		false	false	true	false		0	0	0.0048	0		0	0	0.62	0	Bacteria	Tenericutes	Mollicutes	Mycoplasmatales	Mycoplasmataceae	Mycoplasma	Mycoplasma dispar
ASV_2		false	false	true	false		0.00035	8.4e-05	0.14	0.00013		0.11	0.018	0.76	0.024	Bacteria	Firmicutes	Bacilli	Lactobacillales	Streptococcaceae	Streptococcus	Multi-affiliation
ASV_224		false	false	true	false		0.0012	0.00038	0.0064	8.7e-06		0.13	0.076	0.8	0.024	Bacteria	Actinobacteria	Actinobacteria	Corynebacteriales	Corynebacteriaceae	Corynebacterium 1	Corynebacterium casei LMG S-19264
ASV_23		false	false	true	false		0.0012	0.014	0.0049	0.00026		0.16	0.33	0.73	0.024	Bacteria	Firmicutes	Bacilli	Bacillales	Planococcaceae	Kurthia	unknown species
ASV_28		false	false	true	false		0.0023	0.018	0.016	0.0022		0.27	0.46	0.93	0.15	Bacteria	Actinobacteria	Actinobacteria	Corynebacteriales	Corynebacteriaceae	Corynebacterium 1	Multi-affiliation
ASV_29		false	false	true	false		0.0011	0.012	0.0067	0.0054		0.29	0.42	0.93	0.39	Bacteria	Actinobacteria	Actinobacteria	Bifidobacteriales	Bifidobacteriaceae	Bifidobacterium	Multi-affiliation
ASV_31		false	false	true	false		0.00073	0.0076	0.0026	0.0056		0.16	0.32	0.67	0.37	Bacteria	Firmicutes	Clostridia	Clostridiales	Peptostreptococcaceae	Romboutsia	Multi-affiliation
ASV_33		false	false	true	false		0.00058	0.013	0.0045	0.0038		0.2	0.4	0.89	0.41	Bacteria	Firmicutes	Clostridia	Clostridiales	Clostridiaceae 1	Multi-affiliation	Multi-affiliation
ASV_35		false	false	true	false		0.0021	0.011	0.0098	0.0061		0.13	0.25	0.91	0.098	Bacteria	Actinobacteria	Actinobacteria	Corynebacteriales	Corynebacteriaceae	Corynebacterium 1	Corynebacterium camporealensis
ASV_369		false	false	true	false		5.5e-05	0.00045	0.0038	0		0.022	0.018	0.56	0	Bacteria	Bacteroidetes	Bacteroidia	Sphingobacteriales	Sphingobacteriaceae	Sphingobacterium	Sphingobacterium lactis
ASV_41		false	false	true	false		0.00049	0.011	0.0045	0.0013		0.13	0.43	0.93	0.12	Bacteria	Firmicutes	Bacilli	Lactobacillales	Aerococcaceae	Aerococcus	Multi-affiliation
ASV_44		false	false	true	false		0.00089	0.012	0.0021	0.0015		0.16	0.37	0.56	0.073	Bacteria	Proteobacteria	Gammaproteobacteria	Pseudomonadales	Moraxellaceae	Acinetobacter	Multi-affiliation
ASV_45		false	false	true	false		0.0004	0.0078	0.0036	0.0039		0.11	0.29	0.73	0.37	Bacteria	Firmicutes	Clostridia	Clostridiales	Peptostreptococcaceae	Multi-affiliation	Multi-affiliation
ASV_51		false	false	true	false		0.00017	0.0058	0.0016	0		0.044	0.19	0.56	0	Bacteria	Firmicutes	Bacilli	Bacillales	Staphylococcaceae	Staphylococcus	Multi-affiliation
ASV_511		false	false	true	false		0.00024	0.00049	0.0011	0.00027		0.16	0.088	0.71	0.024	Bacteria	Actinobacteria	Actinobacteria	Corynebacteriales	Corynebacteriaceae	Corynebacterium 1	Corynebacterium casei LMG S-19264
ASV_62		false	false	true	false		0.00014	0.0055	0.00099	0.0013		0.089	0.36	0.53	0.27	Bacteria	Firmicutes	Clostridia	Clostridiales	Lachnospiraceae	Acetitomaculum	unknown species
ASV_64		false	false	true	false		0.00033	0.0058	0.0017	0.00038		0.16	0.37	0.64	0.049	Bacteria	Firmicutes	Bacilli	Lactobacillales	Aerococcaceae	Aerosphaera	Multi-affiliation
ASV_68		false	false	true	false		0.00027	0.003	0.005	0.0042		0.044	0.11	0.8	0.098	Bacteria	Actinobacteria	Actinobacteria	Corynebacteriales	Corynebacteriaceae	Corynebacterium 1	Corynebacterium sp.
ASV_69		false	false	true	false		5.8e-05	0.00018	0.0052	3.2e-05		0.067	0.035	0.62	0.024	Bacteria	Proteobacteria	Gammaproteobacteria	Pseudomonadales	Pseudomonadaceae	Pseudomonas	Multi-affiliation
ASV_85		false	false	true	false		3.2e-05	0.006	0.0015	0.00066		0.022	0.29	0.69	0.098	Bacteria	Firmicutes	Bacilli	Lactobacillales	Carnobacteriaceae	Multi-affiliation	Multi-affiliation
ASV_87		false	false	true	false		0	0.0015	0.011	0.00018		0	0.041	0.69	0.024	Bacteria	Actinobacteria	Actinobacteria	Micrococcales	Microbacteriaceae	Multi-affiliation	Multi-affiliation
ASV_891		false	false	true	false		5.3e-05	8.3e-05	0.00081	0.0001		0.044	0.07	0.64	0.024	Bacteria	Actinobacteria	Actinobacteria	Corynebacteriales	Corynebacteriaceae	Corynebacterium 1	unknown species
ASV_93		false	false	true	false		0.00085	0.004	0.0024	0.0011		0.089	0.22	0.64	0.024	Bacteria	Actinobacteria	Actinobacteria	Corynebacteriales	Corynebacteriaceae	Multi-affiliation	Multi-affiliation
ASV_95		false	false	true	false		0.00055	0.00019	0.01	0.00011		0.24	0.058	0.71	0.098	Bacteria	Proteobacteria	Gammaproteobacteria	Pseudomonadales	Moraxellaceae	Psychrobacter	Multi-affiliation
ASV_99		false	false	true	false		0.00049	0.0029	0.001	0.003		0.11	0.23	0.67	0.49	Bacteria	Firmicutes	Clostridia	Clostridiales	Ruminococcaceae	[Eubacterium] coprostanoligenes group	unknown species
ASV_21		false	false	false	true		0	6.1e-07	4.5e-06	0.095		0	0.0058	0.022	0.61	Bacteria	Tenericutes	Mollicutes	Mycoplasmatales	Mycoplasmataceae	Ureaplasma	Multi-affiliation
ASV_11	3M	true	false	true	false		0.074	0	0.0071	1.8e-05		0.67	0	0.51	0.024	Bacteria	Firmicutes	Bacilli	Lactobacillales	Lactobacillaceae	Lactobacillus	Multi-affiliation
ASV_111		true	false	false	false		0.014	0	0.00056	0		0.55	0	0.16	0	Bacteria	Firmicutes	Bacilli	Lactobacillales	Lactobacillaceae	Pediococcus	Multi-affiliation
ASV_18		true	false	false	false		0.072	0.00043	0.0048	0		0.5	0.027	0.44	0	Bacteria	Firmicutes	Bacilli	Lactobacillales	Leuconostocaceae	Leuconostoc	Multi-affiliation
ASV_19		true	false	false	false		0.047	0.00022	0.0049	0		0.6	0.0067	0.4	0	Bacteria	Firmicutes	Bacilli	Lactobacillales	Lactobacillaceae	Lactobacillus	Multi-affiliation
ASV_24		true	false	false	false		0.036	5.6e-05	0.0048	0		0.62	0.013	0.42	0	Bacteria	Multi-affiliation	Multi-affiliation	Multi-affiliation	Multi-affiliation	Multi-affiliation	Multi-affiliation
ASV_39		true	false	false	false		0.021	0	0.0022	0		0.55	0	0.37	0	Bacteria	Firmicutes	Bacilli	Lactobacillales	Lactobacillaceae	Lactobacillus	Multi-affiliation
ASV_4		true	false	false	false		0.019	0	0.0045	6.7e-05		0.5	0	0.35	0.024	Bacteria	Firmicutes	Bacilli	Lactobacillales	Lactobacillaceae	Lactobacillus	Multi-affiliation
ASV_50		true	false	false	false		0.022	1.1e-05	0.0018	0		0.5	0.0067	0.3	0	Bacteria	Firmicutes	Bacilli	Lactobacillales	Lactobacillaceae	Lactobacillus	Multi-affiliation
ASV_53		true	false	false	false		0.026	9e-05	0.0026	0.0019		0.55	0.02	0.35	0.024	Bacteria	Firmicutes	Bacilli	Lactobacillales	Leuconostocaceae	Leuconostoc	Multi-affiliation
ASV_1		false	false	true	false		0	1.3e-05	0.039	0		0	0.0067	0.65	0	Bacteria	Bacteroidetes	Bacteroidia	Chitinophagales	Chitinophagaceae	Filobacterium	unknown species
ASV_12		false	false	true	false		0.0001	0	0.019	0		0.048	0	0.58	0	Bacteria	Firmicutes	Bacilli	Bacillales	Staphylococcaceae	Staphylococcus	Multi-affiliation
ASV_15		false	false	true	false		0.0078	0.011	0.029	0.00038		0.19	0.15	0.86	0.024	Bacteria	Proteobacteria	Alphaproteobacteria	Sphingomonadales	Sphingomonadaceae	Sphingomonas	Multi-affiliation
ASV_188		false	false	true	false		0.00019	0.00035	0.0051	0		0.024	0.027	0.56	0	Bacteria	Actinobacteria	Actinobacteria	Corynebacteriales	Nocardiaceae	Rhodococcus	Multi-affiliation
ASV_2		false	false	true	false		0.0021	1.6e-05	0.095	0.0032		0.095	0.0067	0.67	0.024	Bacteria	Firmicutes	Bacilli	Lactobacillales	Streptococcaceae	Streptococcus	Multi-affiliation
ASV_23		false	false	true	false		0.00078	0.027	0.0055	0.0053		0.048	0.36	0.51	0.14	Bacteria	Firmicutes	Bacilli	Bacillales	Planococcaceae	Kurthia	unknown species
ASV_26		false	false	true	false		0.0049	0.014	0.0051	0.0078		0.14	0.27	0.56	0.36	Bacteria	Firmicutes	Erysipelotrichia	Erysipelotrichales	Erysipelotrichaceae	Turicibacter	unknown species
ASV_29		false	false	true	false		0.00017	0.0064	0.0042	0.0044		0.071	0.21	0.53	0.24	Bacteria	Actinobacteria	Actinobacteria	Bifidobacteriales	Bifidobacteriaceae	Bifidobacterium	Multi-affiliation
ASV_3		false	false	true	false		0.014	0.035	0.014	0.026		0.31	0.4	0.7	0.48	Bacteria	Firmicutes	Clostridia	Clostridiales	Multi-affiliation	Multi-affiliation	Multi-affiliation
ASV_35		false	false	true	false		0.00026	0.0073	0.0064	0.0014		0.048	0.13	0.51	0.024	Bacteria	Actinobacteria	Actinobacteria	Corynebacteriales	Corynebacteriaceae	Corynebacterium 1	Corynebacterium camporealensis
ASV_5		false	false	true	false		0.0071	0.075	0.017	0.0017		0.17	0.46	0.67	0.12	Bacteria	Firmicutes	Bacilli	Bacillales	Planococcaceae	Multi-affiliation	Multi-affiliation
ASV_66		false	false	true	false		0.0012	0.0016	0.029	0		0.071	0.034	0.6	0	Bacteria	Proteobacteria	Gammaproteobacteria	Multi-affiliation	Multi-affiliation	Multi-affiliation	Multi-affiliation
ASV_69		false	false	true	false		0.0014	0.0021	0.017	0		0.071	0.034	0.65	0	Bacteria	Proteobacteria	Gammaproteobacteria	Pseudomonadales	Pseudomonadaceae	Pseudomonas	Multi-affiliation
ASV_7		false	false	true	false		0.0014	0.027	0.012	0.05		0.12	0.3	0.63	0.48	Bacteria	Firmicutes	Clostridia	Clostridiales	Peptostreptococcaceae	Multi-affiliation	Multi-affiliation
ASV_87		false	false	true	false		0.0003	0.00011	0.0079	0		0.12	0.02	0.65	0	Bacteria	Actinobacteria	Actinobacteria	Micrococcales	Microbacteriaceae	Multi-affiliation	Multi-affiliation
ASV_16	7M	true	false	false	false		0.046	0	0.00021	0		0.62	0	0.026	0	Bacteria	Proteobacteria	Gammaproteobacteria	Pasteurellales	Pasteurellaceae	Bibersteinia	Multi-affiliation
ASV_239		true	false	false	false		0.035	0	0.00094	0		0.62	0	0.18	0	Bacteria	Proteobacteria	Gammaproteobacteria	Pseudomonadales	Moraxellaceae	Moraxella	unknown species
ASV_71		true	false	false	false		0.055	0	0.0013	0		0.62	0	0.1	0	Bacteria	Proteobacteria	Gammaproteobacteria	Pasteurellales	Pasteurellaceae	Haemophilus	Haemophilus paracuniculus
ASV_79		true	false	false	false		0.048	7e-06	0.00076	0		0.6	0.0071	0.13	0	Bacteria	Proteobacteria	Gammaproteobacteria	Pasteurellales	Pasteurellaceae	Bibersteinia	Multi-affiliation
ASV_1		false	false	true	false		0	0	0.028	0		0	0	0.64	0	Bacteria	Bacteroidetes	Bacteroidia	Chitinophagales	Chitinophagaceae	Filobacterium	unknown species
ASV_10		false	false	true	false		0	0	0.086	0		0	0	0.54	0	Bacteria	Actinobacteria	Actinobacteria	Micrococcales	Microbacteriaceae	Candidatus Limnoluna	unknown species
ASV_24		false	false	true	false		0.018	0.0007	0.028	0		0.24	0.0071	0.62	0	Bacteria	Multi-affiliation	Multi-affiliation	Multi-affiliation	Multi-affiliation	Multi-affiliation	Multi-affiliation
ASV_48		false	false	true	false		0.011	0	0.021	5.4e-05		0.21	0	0.56	0.032	Bacteria	Multi-affiliation	Multi-affiliation	Multi-affiliation	Multi-affiliation	Multi-affiliation	Multi-affiliation
ASV_78		false	false	true	false		0	0	0.018	0		0	0	0.54	0	Bacteria	Tenericutes	Mollicutes	Mycoplasmatales	Mycoplasmataceae	Mycoplasma	Multi-affiliation
ASV_7		false	false	true	true		0.00046	0.026	0.015	0.018		0.048	0.4	0.67	0.52	Bacteria	Firmicutes	Clostridia	Clostridiales	Peptostreptococcaceae	Multi-affiliation	Multi-affiliation
ASV_3		false	true	true	true		0.00035	0.063	0.032	0.053		0.071	0.57	0.9	0.68	Bacteria	Firmicutes	Clostridia	Clostridiales	Multi-affiliation	Multi-affiliation	Multi-affiliation
ASV_228		false	false	false	true		0	0.00083	0.001	0.027		0	0.043	0.077	0.55	Bacteria	Actinobacteria	Actinobacteria	Corynebacteriales	Corynebacteriaceae	Corynebacterium	Multi-affiliation
ASV_32		false	false	false	true		0.00064	0.0072	0.017	0.037		0.048	0.18	0.44	0.61	Bacteria	Firmicutes	Clostridia	Clostridiales	Ruminococcaceae	Ruminococcaceae UCG-005	unknown species
ASV_15		false	true	false	false		0.0069	0.08	0.0059	0.015		0.14	0.7	0.41	0.097	Bacteria	Proteobacteria	Alphaproteobacteria	Sphingomonadales	Sphingomonadaceae	Sphingomonas	Multi-affiliation
a ASV ID were attributed with regard to their total abundance, ASV_1 being the most abundant one in the complete dataset
