# Supplementary material for: Microbiota members from body sites of dairy cows are largely shared within individual hosts throughout lactation but sharing is limited in the herd
Source: Anim Microbiome. 2023 Jun 12;5:32. doi: 10.1186/s42523-023-00252-w (PMC10262541; doi:10.1186/s42523-023-00252-w)
Supplement: Supplementary file 11 — Additional file 11. Beta dispersion results. Results of the permutations tests of homogeneity of beta-dispersion across sitesor along timefor the UniFrac and Bray–Curtis distances. [file 42523_2023_252_MOESM11_ESM.xlsx]

## Sheet: Site effect - permutest
Additional File 11.xlsx Beta dispersion results. Results of the permutations tests of homogeneity of beta-dispersion across sites (for each time point) or along time (for each site) for the UniFrac and Bray-Curtis distances.
		Average distance to the medoid in each site
distance	time	O	N	V	M	Permutest p-value (9999 permutations)	Sites with (un)equal dispersions (based on Tukey’s HSD test)
Bray-Curtis	-1W	0.665163	0.596769	0.664297	NA	0.0026	N < V = O
	1M	0.435694	0.534445	0.62428	0.636289	0.0001	O < N < V = M
	3M	0.587174	0.60172	0.648015	0.667864	0.0001	O = N < V = M
	7M	0.608946	0.60995	0.6224	0.637557	0.0066	O = N = V < M
distance	time	O	N	V	M	Permutest p-value (9999 permutations)	Sites with (un)equal dispersions (based on Tukey’s HSD test)
UniFrac	-1W	0.3635	0.37405	0.427405	NA	0.0007	O = N < V
	1M	0.316122	0.357728	0.452603	0.443928	0.0001	O < N < V = M
	3M	0.392049	0.411204	0.457944	0.43233	0.0001	O = N < M = V
	7M	0.410922	0.396928	0.448497	0.406966	0.0037	N = M = O < V
N = M means that the dispersions are equal in sites M and N. N < O means that the dispersion is lower in site N than in site O.

## Sheet: Site effect - Tukey's HSD
distance	time	Site Comparison	diff	lwr	upr	p adj
bray	-1W	N-O	-0.0683943	-0.118929	-0.01786	0.00496805
		V-N	0.0675284	0.0107234	0.124333	0.0155871
		V-O	-0.000865926	-0.0614018	0.0596699	0.999359
	1M	M-N	0.101844	0.061008	0.14268	2.80938e-09
		M-O	0.200595	0.159759	0.24143	8.11906e-13
		N-O	0.0987507	0.0473666	0.150135	6.88078e-06
		V-M	-0.0120087	-0.0543922	0.0303749	0.884176
		V-N	0.0898352	0.0372129	0.142458	8.47076e-05
		V-O	0.188586	0.135964	0.241208	8.50431e-13
	3M	M-N	0.0661448	0.0340121	0.0982775	1.2871e-06
		M-O	0.0806907	0.0482625	0.113119	3.37945e-09
		N-O	0.0145459	-0.0257234	0.0548151	0.786748
		V-M	-0.0198496	-0.0522777	0.0125786	0.39044
		V-N	0.0462952	0.00602595	0.0865645	0.0169133
		V-O	0.0608411	0.0203356	0.101347	0.000744974
	7M	M-N	0.0276071	0.000862213	0.054352	0.0401152
		M-O	0.0286117	0.00262582	0.0545976	0.0244788
		N-O	0.00100462	-0.0318678	0.0338771	0.999822
		V-M	-0.0151574	-0.0444812	0.0141664	0.540298
		V-N	0.0124497	-0.0231202	0.0480196	0.802042
		V-O	0.0134543	-0.0215485	0.0484571	0.752877
distance	time	Site Comparison	diff	lwr	upr	p adj
unifrac	-1W	N-O	0.0105499	-0.0252284	0.0463281	0.762297
unifrac	-1W	V-N	0.0533556	0.0131377	0.0935735	0.00602797
unifrac	-1W	V-O	0.0639055	0.0210461	0.106765	0.00175915
unifrac	1M	M-N	0.0861993	0.0588137	0.113585	9.23039e-13
unifrac	1M	M-O	0.127806	0.10042	0.155192	8.13016e-13
unifrac	1M	N-O	0.0416067	0.00714726	0.0760661	0.0106652
unifrac	1M	V-M	0.00867572	-0.0197478	0.0370992	0.859613
unifrac	1M	V-N	0.0948751	0.0595851	0.130165	1.42767e-10
unifrac	1M	V-O	0.136482	0.101192	0.171772	8.51541e-13
unifrac	3M	M-N	0.0211261	-0.00654171	0.0487939	0.200472
unifrac	3M	M-O	0.040281	0.0123588	0.0682032	0.00132996
unifrac	3M	N-O	0.0191549	-0.0155189	0.0538287	0.482945
unifrac	3M	V-M	0.0256141	-0.0023081	0.0535364	0.0851153
unifrac	3M	V-N	0.0467402	0.0120664	0.0814141	0.00320458
unifrac	3M	V-O	0.0658951	0.0310179	0.100772	1.05457e-05
unifrac	7M	M-N	0.0100381	-0.0186758	0.0387521	0.802612
unifrac	7M	M-O	-0.0039564	-0.0318555	0.0239427	0.983103
unifrac	7M	N-O	-0.0139945	-0.0492872	0.0212981	0.734603
unifrac	7M	V-M	0.0415313	0.0100485	0.073014	0.00416556
unifrac	7M	V-N	0.0515694	0.0133807	0.0897581	0.00315522
unifrac	7M	V-O	0.0375749	-4.95975e-06	0.0751547	0.0500444

## Sheet: Time effect - permutest
		Average distance to the medoid at each time point
distance	site	-1W	1M	3M	7M	Permutest p-value (9999 permutations)	Times with (un)equal dispersions (based on Tukey’s HSD test)
Bray-Curtis	O	0.665153	0.435702	0.587191	0.608913	0.0001	1M < 3M = 7M < -1W
bray	N	0.59666	0.534404	0.601711	0.609953	0.0001	1M < -1W = 3M = 7M
bray	V	0.664221	0.624274	0.648026	0.622384	0.0529	7M = 1M = 3M = -1W
bray	M		0.636281	0.667839	0.63755	0.0001	1M = 7M < 3M
distance	site	-1W	1M	3M	7M	Permutest p-value (9999 permutations)	Times with (un)equal dispersions (based on Tukey’s HSD test)
UniFrac	O	0.363505	0.316127	0.392047	0.410928	0.0001	1M < -1W = 3M = 7M
unifrac	N	0.37404	0.357734	0.411207	0.396937	0.0001	1M = -1W < 7M = 3M
unifrac	V	0.427433	0.452603	0.457933	0.448498	0.3313	-1W = 7M = 1M = 3M
unifrac	M		0.443933	0.432326	0.406973	0.0002	7M < 3M = 1M
1M = 3M means that the dispersions are equal at times 1M and 3M. 1M < 3M means that the dispersion is lower at time 1M than 3M.

## Sheet: Time effect - Tukey's HSD
distance	site	Time Comparison	diff	lwr	upr	p adj
Bray-Curtis	M	3M-1M	0.0315575	0.0153579	0.0477571	1.78239e-05
bray	M	7M-1M	0.00126894	-0.0151744	0.0177123	0.982013
bray	M	7M-3M	-0.0302886	-0.0472717	-0.0133055	9.76305e-05
bray	N	1M--1W	-0.0622554	-0.108324	-0.016187	0.00324335
bray	N	3M--1W	0.00505162	-0.0415247	0.051628	0.992189
bray	N	7M--1W	0.0132935	-0.0344344	0.0610214	0.887829
bray	N	3M-1M	0.067307	0.0218027	0.112811	0.00100283
bray	N	7M-1M	0.0755489	0.0288665	0.122231	0.000253094
bray	N	7M-3M	0.00824188	-0.0389419	0.0554256	0.96889
bray	O	1M--1W	-0.229452	-0.301598	-0.157305	3.88023e-13
bray	O	3M--1W	-0.0779629	-0.151112	-0.00481336	0.0317998
bray	O	7M--1W	-0.0562401	-0.12939	0.0169094	0.193632
bray	O	3M-1M	0.151489	0.0864856	0.216492	6.2274e-08
bray	O	7M-1M	0.173212	0.108208	0.238215	6.80421e-10
bray	O	7M-3M	0.0217227	-0.0443917	0.0878372	0.828695
bray	V	1M--1W	-0.0399474	-0.086112	0.00621715	0.11492
bray	V	3M--1W	-0.0161957	-0.0621797	0.0297884	0.796015
bray	V	7M--1W	-0.041837	-0.0903815	0.00670756	0.117237
bray	V	3M-1M	0.0237518	-0.013408	0.0609116	0.347208
bray	V	7M-1M	-0.00188952	-0.0421746	0.0383956	0.999347
bray	V	7M-3M	-0.0256413	-0.0657194	0.0144368	0.346362
distance	site	Time Comparison	diff	lwr	upr	p adj
UniFrac	M	3M-1M	-0.0116065	-0.0270009	0.00378786	0.179917
unifrac	M	7M-1M	-0.0369597	-0.0525857	-0.0213337	1.36332e-07
unifrac	M	7M-3M	-0.0253532	-0.0414921	-0.00921424	0.000722963
unifrac	N	1M--1W	-0.0163064	-0.0451662	0.0125535	0.460078
unifrac	N	3M--1W	0.0371667	0.00798865	0.0663448	0.00632747
unifrac	N	7M--1W	0.0228969	-0.00700258	0.0527964	0.196836
unifrac	N	3M-1M	0.0534731	0.0249666	0.0819796	1.55172e-05
unifrac	N	7M-1M	0.0392033	0.0099588	0.0684478	0.00356796
unifrac	N	7M-3M	-0.0142698	-0.0438284	0.0152888	0.594093
unifrac	O	1M--1W	-0.0473776	-0.0977793	0.00302401	0.0736611
unifrac	O	3M--1W	0.0285419	-0.0225603	0.0796441	0.469928
unifrac	O	7M--1W	0.0474229	-0.00367931	0.0985251	0.079362
unifrac	O	3M-1M	0.0759196	0.0305084	0.121331	0.000148484
unifrac	O	7M-1M	0.0948005	0.0493893	0.140212	1.33038e-06
unifrac	O	7M-3M	0.018881	-0.0273065	0.0650685	0.713256
unifrac	V	1M--1W	0.0251705	-0.0181975	0.0685385	0.434179
unifrac	V	3M--1W	0.0305005	-0.0126979	0.0736989	0.260572
unifrac	V	7M--1W	0.0210656	-0.0245381	0.0666694	0.626563
unifrac	V	3M-1M	0.00533001	-0.0295787	0.0402387	0.978656
unifrac	V	7M-1M	-0.00410485	-0.0419495	0.0337398	0.992118
unifrac	V	7M-3M	-0.00943486	-0.0470851	0.0282153	0.914615
